# Supplementary material for: Monocrotophos: dimethyl (E)-1-methyl-2-(methyl­carbamo­yl)ethenyl phosphate
Source: Acta Crystallogr Sect E Struct Rep Online. 2011 Feb 9;67(Pt 3):o584. doi: 10.1107/S1600536811003898 (PMC3051939; doi:10.1107/S1600536811003898)
Supplement: Supplementary file 2 [file e-67-0o584-Isup2.hkl]

# 
# h,k,l, Fc-squared, Fo-squared, sigma(Fo-squared) and status flag 
# 
data_I
_shelx_title ' JK157_0m in P2(1)/n' 
_shelx_refln_list_code          4 
_shelx_F_calc_maximum      145.80 
_exptl_crystal_F_000       472.00 
_reflns_d_resolution_high  0.7503 
 
loop_ 
 _symmetry_equiv_pos_as_xyz 
 'x, y, z' 
 '-x+1/2, y+1/2, -z+1/2' 
 '-x, -y, -z' 
 'x-1/2, -y-1/2, z-1/2' 
 
_cell_length_a    10.0498 
_cell_length_b    11.3501 
_cell_length_c    10.4587 
_cell_angle_alpha  90.000 
_cell_angle_beta  115.377 
_cell_angle_gamma  90.000 
 
_shelx_F_squared_multiplier     1.000 
 
loop_ 
 _refln_index_h 
 _refln_index_k 
 _refln_index_l 
 _refln_F_squared_calc 
 _refln_F_squared_meas 
 _refln_F_squared_sigma 
 _refln_observed_status 
   2   0   0     9712.29     8158.84    136.39 o 
   4   0   0      137.37       78.23      2.64 o 
   6   0   0      354.03      407.61      6.00 o 
   8   0   0       20.61       15.20      1.18 o 
  10   0   0       76.02       74.76      3.58 o 
  12   0   0       49.55       61.29      5.06 o 
   1   1   0     1294.09     1326.07     13.68 o 
   2   1   0     3901.35     3553.91     42.17 o 
   3   1   0      945.37      985.33      9.17 o 
   4   1   0      128.91      132.98      1.58 o 
   5   1   0     1371.21     1396.04     14.25 o 
   6   1   0      421.32      382.12      4.01 o 
   7   1   0      579.64      578.92      6.14 o 
   8   1   0      189.75      170.14      2.78 o 
   9   1   0       38.95       37.14      1.37 o 
  10   1   0       51.82       53.66      2.30 o 
  11   1   0       39.00       40.10      2.33 o 
  12   1   0       39.01       40.62      2.46 o 
   0   2   0      205.11      227.39      3.36 o 
   1   2   0    21257.83    17153.52    239.40 o 
   2   2   0    12722.51    11166.01    111.55 o 
   3   2   0     1099.09     1152.32     11.48 o 
   4   2   0      367.20      419.02      4.10 o 
   5   2   0      149.83      133.47      1.68 o 
   6   2   0      224.66      264.05      3.05 o 
   7   2   0      199.51      178.55      2.52 o 
   8   2   0        1.56        1.24      0.37 o 
   9   2   0      106.67      108.41      2.56 o 
  10   2   0       20.31       20.44      2.17 o 
  11   2   0        0.13       -0.01      0.87 o 
   1   3   0     3824.77     3738.82     73.35 o 
   2   3   0     1783.27     1999.79     20.17 o 
   3   3   0       85.30       82.22      1.06 o 
   4   3   0     4215.30     4380.72     40.11 o 
   5   3   0       26.24       33.71      0.66 o 
   6   3   0      448.77      458.48      5.36 o 
   7   3   0      106.96      108.67      1.85 o 
   8   3   0       66.34       76.89      2.08 o 
   9   3   0        6.91        6.82      0.82 o 
  10   3   0      128.90      135.65      4.59 o 
  11   3   0      136.45      139.82      4.62 o 
   0   4   0        7.89        3.24      0.44 o 
   1   4   0      505.59      547.51      5.89 o 
   2   4   0     2012.68     2032.15     22.99 o 
   3   4   0     2175.69     2327.40     23.58 o 
   4   4   0      505.63      489.52      5.07 o 
   5   4   0       86.33       99.01      1.43 o 
   6   4   0      137.61      113.52      1.75 o 
   7   4   0       31.16       29.82      0.96 o 
   8   4   0      278.53      274.12      4.21 o 
   9   4   0       11.42       14.62      1.52 o 
  10   4   0       42.10       39.21      2.22 o 
  11   4   0        5.50        6.51      1.27 o 
   1   5   0       60.88       72.74      1.05 o 
   2   5   0      823.15      785.32      8.64 o 
   3   5   0     1502.02     1588.83     17.39 o 
   4   5   0       13.12       28.75      0.68 o 
   5   5   0       29.65       48.17      0.93 o 
   6   5   0        1.76        3.29      0.41 o 
   7   5   0       75.10       61.68      1.44 o 
   8   5   0        0.45        0.31      0.35 o 
   9   5   0      162.07      173.72      6.41 o 
  10   5   0       26.41       24.58      1.64 o 
  11   5   0       70.73       72.43      3.25 o 
   0   6   0       30.00       46.32      1.13 o 
   1   6   0       82.78       76.88      1.35 o 
   2   6   0      298.69      258.61      3.33 o 
   3   6   0      456.23      447.19      5.54 o 
   4   6   0      239.76      253.41      4.73 o 
   5   6   0       46.65       39.44      0.88 o 
   6   6   0       68.00       84.43      2.81 o 
   7   6   0      123.59      134.87      2.44 o 
   8   6   0        1.24        1.64      0.48 o 
   9   6   0      119.16      120.86      2.88 o 
  10   6   0        0.12        0.67      0.63 o 
  11   6   0       10.49        9.56      1.43 o 
   1   7   0      279.83      308.04      4.08 o 
   2   7   0       74.26       50.14      1.02 o 
   3   7   0      137.11      127.89      2.02 o 
   4   7   0      177.72      162.75      2.57 o 
   5   7   0      193.08      177.46      2.87 o 
   6   7   0      141.16      127.15      2.17 o 
   7   7   0        2.54        7.84      1.01 o 
   8   7   0        0.73        2.14      0.55 o 
   9   7   0       22.60       22.29      1.40 o 
  10   7   0       43.15       45.07      1.92 o 
   0   8   0      143.99      137.56      3.79 o 
   1   8   0        3.05        2.81      0.33 o 
   2   8   0      206.97      198.23      2.87 o 
   3   8   0      101.35       90.00      1.66 o 
   4   8   0        0.09        1.53      0.32 o 
   5   8   0       15.05       16.31      0.84 o 
   6   8   0       24.56       27.60      1.00 o 
   7   8   0       51.76       49.61      1.61 o 
   8   8   0       67.44       69.97      2.07 o 
   9   8   0       25.39       30.73      1.47 o 
  10   8   0        0.82        1.21      0.74 o 
   1   9   0      129.56      152.18      2.83 o 
   2   9   0      479.36      453.36      6.15 o 
   3   9   0        5.54        8.89      0.63 o 
   4   9   0      338.52      337.26      4.76 o 
   5   9   0       53.93       49.67      1.33 o 
   6   9   0       79.49       81.34      1.94 o 
   7   9   0        0.82        0.60      0.50 o 
   8   9   0       19.32       20.34      1.27 o 
   9   9   0       10.60       12.21      1.04 o 
   0  10   0        9.78        8.48      0.97 o 
   1  10   0      471.93      459.13      7.62 o 
   2  10   0      206.35      212.81      3.51 o 
   3  10   0       39.21       41.32      1.11 o 
   4  10   0       30.02       29.12      1.03 o 
   5  10   0       53.38       54.45      1.66 o 
   6  10   0        4.31        5.08      0.63 o 
   7  10   0        3.82        2.17      0.56 o 
   8  10   0       20.65       21.77      1.25 o 
   9  10   0        2.04        1.22      0.68 o 
   1  11   0      134.55      132.30      2.90 o 
   2  11   0      162.24      164.31      4.84 o 
   3  11   0      272.38      275.42      4.81 o 
   4  11   0       46.25       47.04      1.56 o 
   5  11   0       38.09       38.46      1.44 o 
   6  11   0        0.50        0.38      0.46 o 
   7  11   0       35.12       35.18      1.37 o 
   8  11   0        0.73        1.59      0.68 o 
   0  12   0      624.40      616.37     16.75 o 
   1  12   0       34.66       30.16      1.51 o 
   2  12   0      191.85      196.65      5.29 o 
   3  12   0        0.67        2.58      0.65 o 
   4  12   0       59.41       63.83      2.08 o 
   5  12   0        5.48        4.20      0.74 o 
   6  12   0        2.75        5.11      0.76 o 
   7  12   0        0.00       -0.31      0.51 o 
   1  13   0       18.89       22.13      1.33 o 
   2  13   0       45.76       46.24      2.06 o 
   3  13   0       32.19       37.03      1.96 o 
   4  13   0       21.28       19.18      1.30 o 
   5  13   0       33.69       36.56      1.62 o 
   6  13   0       37.52       38.35      1.75 o 
   0  14   0        1.76        3.80      1.15 o 
   1  14   0      130.70      134.34      3.71 o 
   2  14   0        9.55       12.34      1.36 o 
   3  14   0       66.57       70.53      2.57 o 
   4  14   0        0.13        0.24      0.66 o 
   1  15   0        2.71        4.02      0.88 o 
 -11   0   1      117.50      131.72      5.11 o 
  -9   0   1      129.76      132.19      4.02 o 
  -7   0   1       48.02       36.97      1.01 o 
  -5   0   1      823.00      832.73     10.82 o 
  -3   0   1     6176.31     5553.26     80.06 o 
  -1   0   1     6407.29     5689.93    161.78 o 
   1   0   1     4482.92     4081.49     61.50 o 
   3   0   1      128.98      120.15      2.00 o 
   5   0   1      265.33      324.86      5.92 o 
   7   0   1      616.06      616.22      9.67 o 
   9   0   1       29.26       24.74      3.98 o 
  11   0   1      117.09      125.12      7.41 o 
 -12   1   1        0.05       -0.70      0.82 o 
 -11   1   1        1.08        0.62      0.71 o 
 -10   1   1        6.64        5.63      0.84 o 
  -9   1   1      250.04      237.67      4.14 o 
  -8   1   1      201.75      206.00      2.93 o 
  -7   1   1      474.58      523.62      5.80 o 
  -6   1   1     1071.87     1115.83     10.78 o 
  -5   1   1      323.80      294.82      3.10 o 
  -4   1   1     3770.47     3878.23     36.25 o 
  -3   1   1        7.97       18.73      0.59 o 
  -2   1   1       39.23       36.36      0.73 o 
  -1   1   1        2.88        3.31      0.10 o 
   0   1   1      145.27      149.82      2.22 o 
   1   1   1      251.68      276.11      3.23 o 
   2   1   1      145.11      135.28      1.54 o 
   3   1   1      624.14      637.87      6.36 o 
   4   1   1      278.14      309.06      3.28 o 
   5   1   1        0.02        0.52      0.20 o 
   6   1   1      510.97      511.51      5.54 o 
   7   1   1      460.40      460.53      5.92 o 
   8   1   1      715.15      723.68     10.55 o 
   9   1   1      246.39      249.84      5.65 o 
  10   1   1      126.32      135.37      4.38 o 
  11   1   1       18.04       21.53      2.71 o 
 -12   2   1       13.93       16.54      3.47 o 
 -11   2   1        9.86        8.87      1.24 o 
 -10   2   1       79.88       83.67      3.53 o 
  -9   2   1        2.87        4.40      0.54 o 
  -8   2   1      166.02      183.63      3.35 o 
  -7   2   1      241.07      218.17      2.73 o 
  -6   2   1      153.71      150.74      1.80 o 
  -5   2   1      616.44      648.71      6.46 o 
  -4   2   1      122.64      116.51      2.87 o 
  -3   2   1      330.08      384.21      3.89 o 
  -2   2   1     2726.69     2725.33     46.03 o 
  -1   2   1      933.99      826.37      8.41 o 
   0   2   1     2454.28     2337.86     41.20 o 
   1   2   1      371.80      325.47      3.85 o 
   2   2   1       35.80       18.95      0.41 o 
   3   2   1        7.98       21.92      0.53 o 
   4   2   1       50.71       34.41      0.65 o 
   5   2   1        1.82        0.11      0.17 o 
   6   2   1     1236.25     1218.09     13.18 o 
   7   2   1      957.55      916.90     11.82 o 
   8   2   1      150.63      144.28      2.56 o 
   9   2   1       12.83       11.06      1.75 o 
  10   2   1       29.25       29.28      2.39 o 
  11   2   1        2.88        2.79      1.06 o 
 -12   3   1        5.02        4.28      1.10 o 
 -11   3   1       26.78       35.77      2.07 o 
 -10   3   1      114.32      115.00      3.35 o 
  -9   3   1        0.06        1.15      0.39 o 
  -8   3   1      894.65      857.88     10.52 o 
  -7   3   1      387.22      394.75      5.12 o 
  -6   3   1       24.45       23.48      0.60 o 
  -5   3   1      946.69      951.95      9.97 o 
  -4   3   1       48.17       32.39      0.73 o 
  -3   3   1      464.72      486.07      4.78 o 
  -2   3   1      783.44      827.61      8.13 o 
  -1   3   1      280.73      298.82      3.03 o 
   0   3   1      352.36      393.93      4.12 o 
   1   3   1     1579.56     1581.18     16.45 o 
   2   3   1      956.58      982.08     10.10 o 
   3   3   1       95.02       88.90      1.87 o 
   4   3   1       23.98       19.40      0.52 o 
   5   3   1     1070.58     1060.80     11.13 o 
   6   3   1       44.52       46.72      0.95 o 
   7   3   1      398.13      412.79      5.48 o 
   8   3   1      152.96      153.70      2.75 o 
   9   3   1      131.44      134.62      4.28 o 
  10   3   1       67.62       68.66      2.95 o 
  11   3   1       51.78       65.68      4.80 o 
 -12   4   1       10.69       11.13      1.44 o 
 -11   4   1        0.04        0.04      0.78 o 
 -10   4   1        1.62        2.07      0.73 o 
  -9   4   1       49.63       53.56      1.52 o 
  -8   4   1      309.24      310.53      4.61 o 
  -7   4   1      139.49      150.59      2.60 o 
  -6   4   1      169.50      177.38      2.50 o 
  -5   4   1      151.83      158.12      1.80 o 
  -4   4   1        9.86       20.94      0.45 o 
  -3   4   1      431.55      394.90      3.95 o 
  -2   4   1        1.65        3.87      0.34 o 
  -1   4   1      222.71      198.10      2.12 o 
   0   4   1      143.92      132.66      1.59 o 
   1   4   1      786.06      879.17      9.70 o 
   2   4   1        1.68        0.52      0.16 o 
   3   4   1      163.04      156.55      1.98 o 
   4   4   1      309.15      331.94      3.90 o 
   5   4   1     2143.43     2145.46     23.71 o 
   6   4   1      184.20      163.62      2.70 o 
   7   4   1      521.70      515.11      7.14 o 
   8   4   1       78.75       72.11      1.67 o 
   9   4   1       57.75       50.73      1.84 o 
  10   4   1        9.90        8.68      1.28 o 
  11   4   1        2.65        3.78      1.14 o 
 -11   5   1       22.67       21.09      1.59 o 
 -10   5   1       54.26       64.87      2.47 o 
  -9   5   1       63.28       55.35      1.59 o 
  -8   5   1        0.02        0.60      0.36 o 
  -7   5   1      859.46      809.26     10.65 o 
  -6   5   1      626.97      636.95      8.43 o 
  -5   5   1      504.09      534.20      5.72 o 
  -4   5   1        0.46        1.78      0.18 o 
  -3   5   1        3.31        8.27      0.41 o 
  -2   5   1      265.10      254.42      2.75 o 
  -1   5   1       10.46        3.37      0.24 o 
   0   5   1       26.60       32.00      0.57 o 
   1   5   1      570.05      721.92      7.52 o 
   2   5   1       23.28       23.52      0.88 o 
   3   5   1     1510.21     1561.00     19.23 o 
   4   5   1      241.17      228.98      2.92 o 
   5   5   1       51.49       51.53      1.09 o 
   6   5   1      200.60      199.68      3.22 o 
   7   5   1       40.24       42.98      1.24 o 
   8   5   1       39.71       47.09      1.90 o 
   9   5   1       49.83       50.95      1.76 o 
  10   5   1      116.10      127.58      4.67 o 
 -11   6   1        2.05        3.40      0.98 o 
 -10   6   1        1.51        2.12      0.64 o 
  -9   6   1        3.26        2.12      0.57 o 
  -8   6   1        8.79       10.08      0.65 o 
  -7   6   1      131.35      124.55      2.27 o 
  -6   6   1      230.85      226.03      3.23 o 
  -5   6   1        8.13        9.91      0.48 o 
  -4   6   1      520.64      503.95      6.23 o 
  -3   6   1       54.43       33.08      0.63 o 
  -2   6   1       58.62       62.43      1.01 o 
  -1   6   1      310.49      314.11      3.69 o 
   0   6   1      136.15      153.00      2.14 o 
   1   6   1      142.14      131.17      1.80 o 
   2   6   1        0.39        7.15      0.44 o 
   3   6   1       46.22       45.13      0.97 o 
   4   6   1     1128.61     1068.22     12.44 o 
   5   6   1        3.77        3.02      0.34 o 
   6   6   1      425.43      408.86      6.22 o 
   7   6   1        7.65        6.44      0.61 o 
   8   6   1      162.91      159.20      3.43 o 
   9   6   1       27.19       26.20      1.31 o 
  10   6   1       25.87       26.60      2.01 o 
 -11   7   1       32.07       28.86      1.86 o 
 -10   7   1       19.13       22.91      1.36 o 
  -9   7   1       38.95       39.09      1.51 o 
  -8   7   1       81.70       76.92      1.91 o 
  -7   7   1       25.58       32.70      1.06 o 
  -6   7   1     1176.11     1135.77     13.72 o 
  -5   7   1      172.47      174.63      2.88 o 
  -4   7   1      177.77      160.78      2.28 o 
  -3   7   1      148.76      176.97      2.56 o 
  -2   7   1        0.31        0.82      0.22 o 
  -1   7   1        0.36        0.22      0.16 o 
   0   7   1       45.40       51.55      0.97 o 
   1   7   1       28.02       16.79      0.85 o 
   2   7   1       68.83       64.57      1.19 o 
   3   7   1      404.20      447.67      5.85 o 
   4   7   1      110.29      115.41      2.18 o 
   5   7   1      304.92      304.48      4.24 o 
   6   7   1      123.16      106.74      2.22 o 
   7   7   1       12.76       15.18      0.92 o 
   8   7   1       10.73        9.92      1.11 o 
   9   7   1      237.81      251.85      6.55 o 
  10   7   1       31.28       33.52      1.98 o 
 -10   8   1        0.88        0.05      0.67 o 
  -9   8   1       18.30       21.95      1.33 o 
  -8   8   1       24.70       25.44      1.33 o 
  -7   8   1        1.27        2.31      0.45 o 
  -6   8   1       13.37       11.42      0.69 o 
  -5   8   1      538.13      509.98      6.86 o 
  -4   8   1      109.72      108.02      1.80 o 
  -3   8   1      151.24      166.14      2.49 o 
  -2   8   1      252.02      270.43      3.67 o 
  -1   8   1      144.29      131.26      2.10 o 
   0   8   1      274.87      272.67      3.99 o 
   1   8   1      283.63      263.75      4.30 o 
   2   8   1       68.35       68.83      1.40 o 
   3   8   1      204.36      203.81      3.08 o 
   4   8   1      112.52      105.29      1.87 o 
   5   8   1      619.28      604.63      8.04 o 
   6   8   1        0.00       -0.14      0.35 o 
   7   8   1      169.19      178.01      3.71 o 
   8   8   1        2.05        2.48      0.63 o 
   9   8   1       52.13       53.94      1.93 o 
 -10   9   1       40.16       43.70      1.95 o 
  -9   9   1       74.18       81.17      2.34 o 
  -8   9   1       69.44       71.88      2.10 o 
  -7   9   1      177.77      170.94      3.22 o 
  -6   9   1       49.57       48.88      1.37 o 
  -5   9   1      233.63      212.06      3.35 o 
  -4   9   1      202.28      206.15      3.48 o 
  -3   9   1      186.77      177.36      2.82 o 
  -2   9   1       15.76       12.14      0.55 o 
  -1   9   1       14.11        9.43      0.53 o 
   0   9   1       43.45       42.14      1.18 o 
   1   9   1       34.46       40.74      1.46 o 
   2   9   1        0.02        0.64      0.36 o 
   3   9   1       70.13       64.68      1.76 o 
   4   9   1      156.67      159.67      2.56 o 
   5   9   1       37.04       36.80      1.39 o 
   6   9   1       35.80       30.15      1.14 o 
   7   9   1        8.94        9.02      0.82 o 
   8   9   1      111.27      121.26      3.01 o 
   9   9   1       31.45       32.92      1.59 o 
  -9  10   1        2.70        3.65      0.78 o 
  -8  10   1       10.75       11.64      0.96 o 
  -7  10   1        2.05        1.82      0.52 o 
  -6  10   1       28.47       29.61      1.23 o 
  -5  10   1      119.83      120.42      2.51 o 
  -4  10   1      350.42      348.87      5.43 o 
  -3  10   1       22.35       22.17      0.83 o 
  -2  10   1      529.35      537.09      7.62 o 
  -1  10   1      103.71       99.18      2.08 o 
   0  10   1      339.32      330.85      5.75 o 
   1  10   1      105.78       99.46      2.33 o 
   2  10   1      230.05      213.58      4.89 o 
   3  10   1        6.83        4.38      0.49 o 
   4  10   1      178.35      179.87      3.89 o 
   5  10   1       26.49       23.28      1.03 o 
   6  10   1      220.72      216.47      3.94 o 
   7  10   1       29.01       27.15      1.36 o 
   8  10   1       50.99       52.44      2.08 o 
  -8  11   1       63.44       74.08      2.26 o 
  -7  11   1       59.37       62.90      1.90 o 
  -6  11   1       67.89       64.50      1.91 o 
  -5  11   1      124.60      121.14      3.58 o 
  -4  11   1       53.55       49.29      1.56 o 
  -3  11   1       88.91       89.35      2.30 o 
  -2  11   1      150.44      141.61      2.94 o 
  -1  11   1        1.84        1.20      0.49 o 
   0  11   1        7.28        7.14      0.68 o 
   1  11   1       20.90       20.13      1.15 o 
   2  11   1       82.50       77.50      2.37 o 
   3  11   1        6.66        5.87      1.04 o 
   4  11   1        3.62        2.22      0.63 o 
   5  11   1        0.18       -0.07      0.50 o 
   6  11   1        8.83        9.46      0.83 o 
   7  11   1       10.02       13.80      1.13 o 
  -7  12   1       10.71       12.87      0.92 o 
  -6  12   1       26.98       26.72      1.27 o 
  -5  12   1       53.89       54.66      1.76 o 
  -4  12   1        4.82        7.50      1.04 o 
  -3  12   1      346.89      353.61      8.49 o 
  -2  12   1       12.45       14.38      1.96 o 
  -1  12   1      263.22      261.44      5.72 o 
   0  12   1       10.64        8.12      0.87 o 
   1  12   1      132.03      129.89      3.39 o 
   2  12   1       36.26       30.78      2.01 o 
   3  12   1      144.22      129.46      3.50 o 
   4  12   1        1.32        1.15      0.64 o 
   5  12   1       57.70       54.52      2.58 o 
   6  12   1        0.56        0.00      0.53 o 
  -6  13   1       53.80       56.46      2.16 o 
  -5  13   1       20.18       18.72      1.13 o 
  -4  13   1      108.11      118.83      4.54 o 
  -3  13   1       16.89       14.94      1.36 o 
  -2  13   1        0.01        0.32      0.62 o 
  -1  13   1        4.97        4.45      0.79 o 
   0  13   1        6.63        5.00      0.79 o 
   1  13   1        0.11       -0.09      0.55 o 
   2  13   1        0.49        0.97      0.54 o 
   3  13   1        0.09       -0.55      0.55 o 
   4  13   1       22.06       22.78      1.46 o 
   5  13   1        0.07       -0.45      0.70 o 
  -4  14   1       64.94       68.90      4.60 o 
  -3  14   1       27.34       31.18      1.95 o 
  -2  14   1       60.65       59.89      2.26 o 
  -1  14   1       19.60       24.66      2.61 o 
   0  14   1       45.12       47.77      2.05 o 
   1  14   1        0.39        0.04      0.61 o 
   2  14   1       69.08       69.13      3.47 o 
   3  14   1        2.75        0.94      0.71 o 
   4  14   1       67.51       71.88      2.64 o 
  -1  15   1        9.40        8.75      1.08 o 
   0  15   1        6.35        6.16      1.01 o 
 -12   0   2       35.49       37.06      3.80 o 
 -10   0   2        3.88        2.29      0.99 o 
  -8   0   2       47.80       47.01      1.70 o 
  -6   0   2      737.60      759.60      9.93 o 
  -4   0   2       64.84       67.95      1.29 o 
  -2   0   2      645.95      566.22      9.46 o 
   0   0   2     6249.02     5763.26     96.73 o 
   2   0   2      307.21      269.38      4.03 o 
   4   0   2      773.11      844.13     14.11 o 
   6   0   2      614.87      624.01     15.30 o 
   8   0   2       24.06       24.21      1.98 o 
  10   0   2       60.40       61.11      4.88 o 
 -12   1   2        4.66        2.17      1.81 o 
 -11   1   2       18.88       20.28      1.30 o 
 -10   1   2       10.92       11.71      0.78 o 
  -9   1   2       47.60       49.33      1.31 o 
  -8   1   2      870.23      820.57      9.70 o 
  -7   1   2      584.92      591.02      6.69 o 
  -6   1   2       29.85       21.03      0.43 o 
  -5   1   2      852.64      816.46      7.67 o 
  -4   1   2      211.56      259.85      2.55 o 
  -3   1   2     1949.77     1909.50     19.12 o 
  -2   1   2     5152.90     4601.80     48.16 o 
  -1   1   2     3318.57     3264.31     54.95 o 
   0   1   2     1539.38     1713.11     18.83 o 
   1   1   2       33.99       34.76      0.60 o 
   2   1   2     1350.98     1440.35     14.78 o 
   3   1   2       11.65       16.70      0.45 o 
   4   1   2       30.36       29.00      0.66 o 
   5   1   2       24.35       31.38      0.80 o 
   6   1   2       17.87       25.95      0.86 o 
   7   1   2       21.87       21.21      1.07 o 
   8   1   2        0.03        0.58      0.61 o 
   9   1   2        0.01        0.72      0.89 o 
  10   1   2        3.63        3.66      1.34 o 
  11   1   2        1.37        0.53      1.90 o 
 -12   2   2       14.55       16.81      2.89 o 
 -11   2   2        9.74       10.51      1.21 o 
 -10   2   2        7.32        7.74      0.67 o 
  -9   2   2       30.12       25.39      1.00 o 
  -8   2   2       50.58       46.56      1.06 o 
  -7   2   2       11.47       17.13      0.51 o 
  -6   2   2        1.64        1.82      0.21 o 
  -5   2   2       61.46       79.51      2.14 o 
  -4   2   2      513.59      528.78      5.61 o 
  -3   2   2      455.65      490.36      4.86 o 
  -2   2   2      342.10      376.92      3.73 o 
  -1   2   2     4099.11     3732.37     59.84 o 
   0   2   2     5950.87     5431.05     64.48 o 
   1   2   2     2368.23     2312.56     24.19 o 
   2   2   2      829.86      904.39     10.35 o 
   3   2   2     1954.66     1897.59     19.58 o 
   4   2   2       22.11       27.20      0.76 o 
   5   2   2      931.24      904.84     10.41 o 
   6   2   2      205.97      194.78      2.98 o 
   7   2   2      349.88      329.32      5.18 o 
   8   2   2        6.93        7.37      0.77 o 
   9   2   2       54.08       48.27      2.87 o 
  10   2   2        3.81        3.54      1.34 o 
  11   2   2       15.65       16.44      2.11 o 
 -12   3   2        4.92        3.98      1.99 o 
 -11   3   2       65.38       68.35      2.50 o 
 -10   3   2       70.05       67.63      1.95 o 
  -9   3   2      154.86      137.67      2.47 o 
  -8   3   2        6.47       10.66      0.54 o 
  -7   3   2      849.39      835.72      9.40 o 
  -6   3   2      443.98      443.02      5.00 o 
  -5   3   2       71.27       82.81      1.09 o 
  -4   3   2      614.62      634.84      6.22 o 
  -3   3   2      421.97      576.57      5.53 o 
  -2   3   2       20.14       45.85      0.66 o 
  -1   3   2     8265.67     7416.65     84.82 o 
   0   3   2     3961.50     3865.40     50.03 o 
   1   3   2     2433.82     2734.99     27.40 o 
   2   3   2      844.90      904.91      9.83 o 
   3   3   2      193.45      220.92      4.65 o 
   4   3   2        0.79        2.95      0.29 o 
   5   3   2       52.66       50.71      1.05 o 
   6   3   2       12.64       11.86      0.57 o 
   7   3   2       56.00       50.21      1.33 o 
   8   3   2        3.16        1.84      0.56 o 
   9   3   2        3.78        4.43      1.28 o 
  10   3   2       11.81        8.96      1.54 o 
 -12   4   2       37.95       45.92      4.52 o 
 -11   4   2        0.29       -0.10      0.68 o 
 -10   4   2        0.86        0.53      0.53 o 
  -9   4   2       10.66        9.08      0.65 o 
  -8   4   2        0.43        0.77      0.33 o 
  -7   4   2        0.84        0.92      0.28 o 
  -6   4   2       46.94       43.49      1.57 o 
  -5   4   2      223.46      213.28      2.41 o 
  -4   4   2      207.43      216.41      2.20 o 
  -3   4   2      753.55      862.38      8.03 o 
  -2   4   2      479.69      438.66      4.24 o 
  -1   4   2      176.94      238.80      2.81 o 
   0   4   2      179.96      184.43      2.22 o 
   1   4   2      172.87      214.76      3.27 o 
   2   4   2     2979.66     2795.99     27.13 o 
   3   4   2      136.91      157.04      2.82 o 
   4   4   2     1658.49     1610.56     18.35 o 
   5   4   2        4.21        2.70      0.34 o 
   6   4   2      620.55      607.13      8.23 o 
   7   4   2       23.01       20.65      0.87 o 
   8   4   2      127.99      128.18      3.17 o 
   9   4   2        0.00       -0.06      0.61 o 
  10   4   2       27.47       26.22      2.34 o 
 -12   5   2       21.86       20.07      3.44 o 
 -11   5   2        7.76        7.28      1.04 o 
 -10   5   2      135.73      141.43      3.86 o 
  -9   5   2      169.87      173.80      4.82 o 
  -8   5   2      202.72      196.09      3.16 o 
  -7   5   2       29.40       31.71      0.93 o 
  -6   5   2      723.73      670.62      7.55 o 
  -5   5   2      504.63      461.26      4.90 o 
  -4   5   2      542.21      556.95      5.45 o 
  -3   5   2      436.86      493.95      4.78 o 
  -2   5   2      132.68      119.68      1.79 o 
  -1   5   2       36.60       51.88      0.77 o 
   0   5   2     1540.28     1562.01     16.31 o 
   1   5   2     4193.27     4265.76     43.94 o 
   2   5   2      174.34      158.66      2.13 o 
   3   5   2      276.79      300.08      3.70 o 
   4   5   2      168.88      163.13      2.93 o 
   5   5   2        8.75        6.86      0.47 o 
   6   5   2       85.86       75.44      1.67 o 
   7   5   2        0.24        0.58      0.43 o 
   8   5   2       26.26       26.85      1.33 o 
   9   5   2        6.91        7.03      0.99 o 
  10   5   2       28.00       31.95      2.68 o 
 -11   6   2       97.18      107.03      4.20 o 
 -10   6   2        1.15        0.71      0.56 o 
  -9   6   2        0.31        0.19      0.41 o 
  -8   6   2       44.04       43.44      1.26 o 
  -7   6   2        0.03       -0.17      0.29 o 
  -6   6   2      140.28      158.39      2.62 o 
  -5   6   2       26.80       24.30      0.71 o 
  -4   6   2        9.31       10.35      0.43 o 
  -3   6   2       83.57       81.49      1.15 o 
  -2   6   2        9.75        8.63      0.53 o 
  -1   6   2      315.30      416.99      5.09 o 
   0   6   2        6.61        7.44      0.53 o 
   1   6   2      728.01      735.64      8.26 o 
   2   6   2        4.58        8.90      0.51 o 
   3   6   2     2170.11     2193.17     27.64 o 
   4   6   2       44.85       42.97      1.91 o 
   5   6   2      725.24      708.75      8.90 o 
   6   6   2        4.21        5.65      0.56 o 
   7   6   2       55.04       52.98      1.69 o 
   8   6   2       13.99       17.62      1.18 o 
   9   6   2       30.43       34.44      1.84 o 
  10   6   2        0.04       -0.54      1.36 o 
 -11   7   2       18.12       19.04      1.86 o 
 -10   7   2       55.31       59.34      2.05 o 
  -9   7   2       89.73       97.40      2.39 o 
  -8   7   2      128.81      123.65      2.42 o 
  -7   7   2       68.33       63.43      1.40 o 
  -6   7   2      171.46      170.97      2.87 o 
  -5   7   2      663.47      614.70      7.70 o 
  -4   7   2      465.96      452.70      6.10 o 
  -3   7   2      416.70      398.12      4.73 o 
  -2   7   2      607.41      570.14      6.92 o 
  -1   7   2       23.58       18.71      0.83 o 
   0   7   2      351.57      391.15      5.14 o 
   1   7   2      216.20      205.71      2.93 o 
   2   7   2      257.10      264.40      3.68 o 
   3   7   2       76.73       74.81      1.50 o 
   4   7   2      187.81      171.11      2.62 o 
   5   7   2       71.73       66.99      1.61 o 
   6   7   2        2.40        2.66      0.56 o 
   7   7   2        3.18        3.36      0.67 o 
   8   7   2       51.66       55.50      2.42 o 
   9   7   2       21.49       20.63      1.50 o 
 -10   8   2      234.55      259.42      7.59 o 
  -9   8   2        3.89        4.46      0.67 o 
  -8   8   2        2.29        3.43      0.59 o 
  -7   8   2      165.19      148.67      2.56 o 
  -6   8   2       64.73       65.69      1.47 o 
  -5   8   2      111.95      110.50      2.01 o 
  -4   8   2       15.15        8.89      0.47 o 
  -3   8   2      224.35      214.66      3.16 o 
  -2   8   2      106.93       85.18      1.52 o 
  -1   8   2       15.76       12.54      0.56 o 
   0   8   2      167.42      153.63      2.36 o 
   1   8   2        1.24        0.68      0.34 o 
   2   8   2     1517.14     1528.99     20.21 o 
   3   8   2       34.38       38.78      1.59 o 
   4   8   2      590.06      569.92      7.56 o 
   5   8   2       51.02       50.09      1.45 o 
   6   8   2       11.59       15.78      1.20 o 
   7   8   2       19.04       21.33      1.59 o 
   8   8   2       19.71       19.23      1.31 o 
   9   8   2        2.89        3.22      0.89 o 
 -10   9   2       21.42       26.00      1.50 o 
  -9   9   2       77.95       78.74      2.26 o 
  -8   9   2       32.60       36.26      1.43 o 
  -7   9   2      149.72      153.54      2.99 o 
  -6   9   2       45.75       47.75      1.25 o 
  -5   9   2       53.47       54.10      1.42 o 
  -4   9   2      136.83      121.40      2.15 o 
  -3   9   2      255.01      252.62      3.94 o 
  -2   9   2       54.06       49.36      1.20 o 
  -1   9   2      236.54      239.66      3.91 o 
   0   9   2       30.23       37.36      1.18 o 
   1   9   2        4.15        6.22      1.02 o 
   2   9   2       20.06       18.12      0.78 o 
   3   9   2       96.15       98.16      1.93 o 
   4   9   2       34.38       30.95      0.97 o 
   5   9   2       28.07       31.30      1.23 o 
   6   9   2       16.28       18.38      1.30 o 
   7   9   2       18.60       15.54      1.12 o 
   8   9   2        4.86        5.11      0.86 o 
  -9  10   2      112.31      105.41      3.73 o 
  -8  10   2        9.15       11.23      0.82 o 
  -7  10   2        0.36        0.13      0.51 o 
  -6  10   2       48.07       45.75      1.50 o 
  -5  10   2       21.53       27.04      0.98 o 
  -4  10   2       87.60       87.69      2.54 o 
  -3  10   2        3.71        3.23      0.44 o 
  -2  10   2       23.06       24.44      0.96 o 
  -1  10   2      301.71      276.67      4.94 o 
   0  10   2       41.47       40.93      1.60 o 
   1  10   2      463.66      435.77      6.91 o 
   2  10   2        4.44        4.92      0.52 o 
   3  10   2      101.07       98.99      2.32 o 
   4  10   2       25.05       24.43      1.68 o 
   5  10   2       16.09       15.71      0.95 o 
   6  10   2       17.26       16.02      1.12 o 
   7  10   2        5.80        8.08      0.96 o 
   8  10   2        1.41        0.36      0.67 o 
  -8  11   2      123.06      135.91      2.92 o 
  -7  11   2        9.74       12.19      0.92 o 
  -6  11   2       96.55      100.59      2.91 o 
  -5  11   2        1.91        0.97      0.53 o 
  -4  11   2       10.56       11.91      0.90 o 
  -3  11   2      137.51      128.20      2.76 o 
  -2  11   2       54.78       53.09      1.71 o 
  -1  11   2       72.33       72.31      2.08 o 
   0  11   2       20.59       20.86      1.10 o 
   1  11   2        1.81        0.91      0.51 o 
   2  11   2        9.93       12.15      0.88 o 
   3  11   2       36.86       34.04      1.39 o 
   4  11   2        3.53        4.10      0.72 o 
   5  11   2        5.58        4.40      0.67 o 
   6  11   2       16.60       15.29      1.04 o 
   7  11   2        4.66        6.78      0.99 o 
  -7  12   2       11.84        8.23      0.89 o 
  -6  12   2        0.70        1.12      0.57 o 
  -5  12   2       10.27        8.37      0.80 o 
  -4  12   2        0.16        0.03      0.49 o 
  -3  12   2      111.27      110.60      3.07 o 
  -2  12   2        1.62        3.58      0.72 o 
  -1  12   2        9.39        9.94      0.92 o 
   0  12   2      101.04       93.03      2.73 o 
   1  12   2       15.92       15.60      1.28 o 
   2  12   2       38.98       36.39      1.62 o 
   3  12   2        0.09       -0.04      0.57 o 
   4  12   2       15.81       15.54      1.21 o 
   5  12   2        0.92        1.76      0.62 o 
   6  12   2       11.45       13.35      1.04 o 
  -6  13   2        0.11       -0.32      0.54 o 
  -5  13   2       50.41       51.99      2.13 o 
  -4  13   2       11.95       10.98      1.23 o 
  -3  13   2        2.00        1.75      0.84 o 
  -2  13   2      109.21      113.47      3.18 o 
  -1  13   2        5.00        4.59      1.02 o 
   0  13   2       11.72       12.31      1.05 o 
   1  13   2        2.00        1.37      0.57 o 
   2  13   2        2.10        0.86      0.57 o 
   3  13   2        0.38        0.07      0.61 o 
   4  13   2        1.97        2.62      0.83 o 
   5  13   2       24.03       21.92      1.34 o 
  -5  14   2        0.01       -0.21      0.67 o 
  -4  14   2       20.16       19.74      1.39 o 
  -3  14   2        2.05        1.50      0.87 o 
  -2  14   2       13.38       15.47      1.26 o 
  -1  14   2        1.66        1.49      0.78 o 
   0  14   2       19.39       19.16      2.14 o 
   1  14   2       11.21       10.10      0.97 o 
   2  14   2       14.74       13.00      1.20 o 
   3  14   2       75.47       82.17      2.82 o 
 -13   0   3       44.38       48.64      4.52 o 
 -11   0   3      343.54      329.69     16.45 o 
  -9   0   3      749.22      726.73     13.98 o 
  -7   0   3      295.54      283.83      4.56 o 
  -5   0   3      380.92      434.46      6.12 o 
  -3   0   3       47.87       56.79      2.46 o 
  -1   0   3      232.89      324.28      5.00 o 
   1   0   3      665.91      635.56     10.80 o 
   3   0   3       77.43       89.40      2.22 o 
   5   0   3       68.71       48.46      2.29 o 
   7   0   3      639.63      661.03     14.26 o 
   9   0   3      178.25      183.34      9.58 o 
 -13   1   3       35.90       37.06      4.16 o 
 -12   1   3        2.32        2.05      2.08 o 
 -11   1   3        0.27        0.41      0.64 o 
 -10   1   3       34.68       34.59      1.18 o 
  -9   1   3      171.91      153.30      2.67 o 
  -8   1   3      109.53       93.81      1.66 o 
  -7   1   3       72.38       69.00      1.07 o 
  -6   1   3        8.73       24.61      0.87 o 
  -5   1   3        2.96        1.55      0.23 o 
  -4   1   3        0.42        0.59      0.10 o 
  -3   1   3       77.29       91.68      1.29 o 
  -2   1   3        0.76        0.58      0.17 o 
  -1   1   3     5209.72     5073.30     68.76 o 
   0   1   3      598.85      724.88      8.12 o 
   1   1   3       97.50       75.52      1.26 o 
   2   1   3      788.20      820.76      8.87 o 
   3   1   3      202.17      238.73      3.35 o 
   4   1   3        5.80        4.32      0.47 o 
   5   1   3      366.04      401.27      5.50 o 
   6   1   3      462.48      460.18      7.18 o 
   7   1   3       22.63       20.65      1.15 o 
   8   1   3      101.76       97.56      7.01 o 
   9   1   3        3.93        3.25      1.28 o 
  10   1   3        8.32       10.68      2.98 o 
 -12   2   3      145.24      129.64      7.77 o 
 -11   2   3        6.71        5.54      0.89 o 
 -10   2   3      187.60      183.92      3.35 o 
  -9   2   3       15.07       16.78      0.74 o 
  -8   2   3      256.39      248.54      3.31 o 
  -7   2   3       45.61       53.15      0.92 o 
  -6   2   3      522.77      569.18      5.85 o 
  -5   2   3      132.84      149.20      1.71 o 
  -4   2   3        0.22        0.80      0.10 o 
  -3   2   3      187.45      193.61      2.15 o 
  -2   2   3        7.92       12.55      0.25 o 
  -1   2   3     2838.36     2970.58     46.04 o 
   0   2   3       43.06       50.45      1.45 o 
   1   2   3      760.38      810.15      9.41 o 
   2   2   3       32.30       43.04      1.71 o 
   3   2   3       36.66       32.48      0.80 o 
   4   2   3       17.67       26.31      0.78 o 
   5   2   3        0.66        0.00      0.27 o 
   6   2   3      346.43      360.53      5.74 o 
   7   2   3       84.59       79.09      2.26 o 
   8   2   3      267.99      265.27      6.92 o 
   9   2   3        3.06        3.53      1.28 o 
  10   2   3       97.39      109.97      5.11 o 
 -12   3   3       13.31       18.71      5.24 o 
 -11   3   3        2.16        0.81      1.15 o 
 -10   3   3       19.63       16.95      0.95 o 
  -9   3   3        0.07        0.03      0.32 o 
  -8   3   3      464.14      431.94      5.67 o 
  -7   3   3       90.20       89.41      1.35 o 
  -6   3   3       93.56       79.64      1.43 o 
  -5   3   3       68.78       62.61      0.86 o 
  -4   3   3      437.58      497.25      4.85 o 
  -3   3   3       36.05       33.02      0.50 o 
  -2   3   3     1855.45     1910.00     20.42 o 
  -1   3   3      456.24      455.29      5.65 o 
   0   3   3     3636.86     3704.47     55.17 o 
   1   3   3      101.61       98.44      2.30 o 
   2   3   3      628.80      612.95      8.15 o 
   3   3   3      270.25      247.08      5.88 o 
   4   3   3       43.87       40.79      1.02 o 
   5   3   3       16.79       13.10      0.64 o 
   6   3   3        2.71        2.95      0.50 o 
   7   3   3      110.95      113.17      2.99 o 
   8   3   3       38.34       43.58      3.91 o 
   9   3   3        1.33        2.02      1.21 o 
  10   3   3       73.03       79.10      4.15 o 
 -12   4   3        3.58        4.70      1.53 o 
 -11   4   3       59.03       64.37      5.42 o 
 -10   4   3        0.02       -0.10      0.42 o 
  -9   4   3       64.65       70.09      1.68 o 
  -8   4   3       12.00       14.03      0.59 o 
  -7   4   3      300.35      305.76      3.76 o 
  -6   4   3      137.15      152.76      2.08 o 
  -5   4   3      410.66      479.12      4.78 o 
  -4   4   3      234.14      289.39      2.82 o 
  -3   4   3        7.98       16.32      0.37 o 
  -2   4   3      403.85      440.81      5.00 o 
  -1   4   3       64.04       51.52      0.91 o 
   0   4   3      719.63      744.40      8.16 o 
   1   4   3      275.75      276.89      3.03 o 
   2   4   3      364.62      435.07      4.73 o 
   3   4   3      510.74      447.28      5.91 o 
   4   4   3      169.15      159.31      2.54 o 
   5   4   3      308.72      304.23      4.48 o 
   6   4   3      359.43      337.82      5.38 o 
   7   4   3      263.09      259.56      5.86 o 
   8   4   3        0.97       -0.04      0.62 o 
   9   4   3      203.31      210.10      5.90 o 
  10   4   3       22.75       24.63      2.43 o 
 -12   5   3        8.78       11.85      2.05 o 
 -11   5   3       35.00       33.69      2.80 o 
 -10   5   3        0.05        0.57      0.49 o 
  -9   5   3      105.24       99.95      2.18 o 
  -8   5   3       12.87       12.35      0.63 o 
  -7   5   3      380.10      339.03      4.87 o 
  -6   5   3      376.38      374.68      4.48 o 
  -5   5   3      864.91      837.41      8.27 o 
  -4   5   3       50.29       49.49      0.75 o 
  -3   5   3      995.76     1090.44     10.30 o 
  -2   5   3       37.34       15.40      0.40 o 
  -1   5   3      911.66      963.85     10.23 o 
   0   5   3      158.95      144.72      1.78 o 
   1   5   3      458.75      498.69      5.58 o 
   2   5   3      121.73      142.32      1.79 o 
   3   5   3        6.96        9.99      0.43 o 
   4   5   3      136.94      125.24      2.14 o 
   5   5   3       44.49       44.26      1.58 o 
   6   5   3       46.66       43.89      1.41 o 
   7   5   3        2.51        1.55      0.73 o 
   8   5   3        5.92        7.17      0.99 o 
   9   5   3       33.29       33.60      1.82 o 
 -12   6   3       55.83       61.87      4.09 o 
 -11   6   3        8.59       11.16      1.90 o 
 -10   6   3       92.80       99.37      2.66 o 
  -9   6   3       32.59       31.69      1.15 o 
  -8   6   3      295.19      325.50      7.20 o 
  -7   6   3       41.24       35.70      0.95 o 
  -6   6   3       93.99       87.34      1.75 o 
  -5   6   3       13.86       13.65      0.42 o 
  -4   6   3       97.24      103.44      1.36 o 
  -3   6   3     1283.83     1255.74     12.67 o 
  -2   6   3       31.37       38.97      0.75 o 
  -1   6   3      141.16      161.87      2.52 o 
   0   6   3      393.44      447.91      5.07 o 
   1   6   3       22.79       12.43      0.65 o 
   2   6   3     1282.97     1246.68     13.77 o 
   3   6   3      171.68      151.76      2.27 o 
   4   6   3     1287.29     1255.27     17.03 o 
   5   6   3       44.92       45.38      1.29 o 
   6   6   3      253.59      256.35      5.26 o 
   7   6   3        2.93        0.72      0.62 o 
   8   6   3      174.33      179.96      4.71 o 
   9   6   3        5.83        5.39      1.00 o 
 -11   7   3       39.03       43.04      3.32 o 
 -10   7   3       29.68       28.01      1.38 o 
  -9   7   3       12.13       12.44      0.86 o 
  -8   7   3       93.53       92.99      1.98 o 
  -7   7   3       15.52       16.11      0.74 o 
  -6   7   3      936.83      903.00     11.43 o 
  -5   7   3       46.83       44.59      1.29 o 
  -4   7   3      904.12      903.07     10.17 o 
  -3   7   3      451.51      441.88      5.19 o 
  -2   7   3      630.86      606.62      7.62 o 
  -1   7   3      331.45      364.52      4.84 o 
   0   7   3      261.23      278.71      3.81 o 
   1   7   3        8.23        4.37      0.34 o 
   2   7   3       29.86       33.05      0.94 o 
   3   7   3       10.51       15.43      0.64 o 
   4   7   3       52.65       45.93      1.20 o 
   5   7   3        0.77        0.32      0.41 o 
   6   7   3        2.48        2.30      0.61 o 
   7   7   3       15.22       15.14      1.34 o 
   8   7   3        0.17       -0.26      0.68 o 
   9   7   3       31.87       38.02      2.02 o 
 -11   8   3      102.67      111.84      7.23 o 
 -10   8   3       11.41       15.41      1.36 o 
  -9   8   3       94.96       95.23      2.62 o 
  -8   8   3       40.85       34.34      1.03 o 
  -7   8   3      113.42      117.20      2.16 o 
  -6   8   3        0.96        0.49      0.32 o 
  -5   8   3       72.45       66.27      1.41 o 
  -4   8   3      170.97      155.61      2.46 o 
  -3   8   3        2.02        4.66      0.35 o 
  -2   8   3      237.79      230.88      3.24 o 
  -1   8   3      357.52      336.25      4.57 o 
   0   8   3       21.57       30.73      0.87 o 
   1   8   3     1127.02     1021.24     13.86 o 
   2   8   3       84.43       90.58      2.46 o 
   3   8   3      238.55      246.37      3.68 o 
   4   8   3        6.48        8.25      0.56 o 
   5   8   3      233.87      206.43      5.08 o 
   6   8   3        8.01        8.46      0.84 o 
   7   8   3       46.98       52.27      1.99 o 
   8   8   3        0.35       -0.17      0.69 o 
 -10   9   3       73.16       76.31      2.85 o 
  -9   9   3        9.31        8.26      0.91 o 
  -8   9   3       63.55       64.58      2.69 o 
  -7   9   3      379.62      379.10      5.68 o 
  -6   9   3       35.72       41.63      1.16 o 
  -5   9   3      446.38      422.19      5.83 o 
  -4   9   3      221.82      242.27      4.94 o 
  -3   9   3      339.57      326.09      4.80 o 
  -2   9   3      616.58      634.76      8.61 o 
  -1   9   3       84.46       87.03      1.85 o 
   0   9   3      122.01      123.83      2.50 o 
   1   9   3       39.36       34.25      1.08 o 
   2   9   3        0.04        0.11      0.35 o 
   3   9   3      178.85      173.20      2.84 o 
   4   9   3        3.76        3.55      0.51 o 
   5   9   3       62.55       62.58      2.07 o 
   6   9   3        0.15        0.81      0.61 o 
   7   9   3        6.30        7.41      0.94 o 
   8   9   3       17.51       19.08      1.50 o 
  -9  10   3        0.19       -0.26      0.68 o 
  -8  10   3       23.10       20.73      1.02 o 
  -7  10   3       49.42       44.22      1.51 o 
  -6  10   3        2.60        1.57      0.46 o 
  -5  10   3       10.44       12.85      0.70 o 
  -4  10   3        0.06        0.33      0.39 o 
  -3  10   3        3.54        1.52      0.40 o 
  -2  10   3       88.48       74.10      1.91 o 
  -1  10   3        6.14        6.43      0.64 o 
   0  10   3      450.11      431.04      6.87 o 
   1  10   3       17.24       16.57      0.82 o 
   2  10   3      106.37       98.34      2.32 o 
   3  10   3      100.67       91.86      2.53 o 
   4  10   3        0.06        0.01      0.43 o 
   5  10   3       11.28        9.35      0.79 o 
   6  10   3       13.18       13.00      1.09 o 
   7  10   3        1.50        0.63      0.66 o 
  -9  11   3       94.85       98.61      3.27 o 
  -8  11   3       11.10       10.33      0.89 o 
  -7  11   3       64.17       66.59      1.93 o 
  -6  11   3      173.81      159.39      3.28 o 
  -5  11   3      134.70      138.27      3.58 o 
  -4  11   3       88.27       78.20      2.16 o 
  -3  11   3       89.52       91.39      2.40 o 
  -2  11   3       79.80       68.84      2.02 o 
  -1  11   3       66.50       67.47      1.99 o 
   0  11   3       16.82       16.46      1.08 o 
   1  11   3       28.18       28.17      1.23 o 
   2  11   3       14.04       16.93      1.03 o 
   3  11   3        0.25        0.94      0.51 o 
   4  11   3      155.73      135.19      3.26 o 
   5  11   3        0.00        0.71      0.51 o 
   6  11   3       37.20       38.12      1.77 o 
  -8  12   3        2.19        1.71      0.67 o 
  -7  12   3        5.52        4.96      0.73 o 
  -6  12   3        1.42        0.71      0.58 o 
  -5  12   3       25.87       27.57      1.22 o 
  -4  12   3        4.52        3.53      0.82 o 
  -3  12   3        0.17        0.21      0.77 o 
  -2  12   3       17.46       14.82      1.08 o 
  -1  12   3       23.03       20.90      1.24 o 
   0  12   3       11.13       10.64      0.95 o 
   1  12   3       18.45       18.80      1.10 o 
   2  12   3       10.45       10.42      0.92 o 
   3  12   3       11.78       13.44      1.10 o 
   4  12   3        7.36        7.19      0.82 o 
   5  12   3        1.34        1.41      0.63 o 
  -6  13   3       15.41       15.18      1.02 o 
  -5  13   3       52.68       51.48      2.03 o 
  -4  13   3       66.33       61.56      2.64 o 
  -3  13   3       70.72       72.94      2.84 o 
  -2  13   3        9.36        8.74      0.96 o 
  -1  13   3       37.49       37.02      1.71 o 
   0  13   3       10.90       13.28      1.49 o 
   1  13   3       24.00       24.40      1.31 o 
   2  13   3       22.64       22.24      1.27 o 
   3  13   3       47.07       46.76      2.03 o 
   4  13   3        3.00        1.21      0.69 o 
  -5  14   3        0.07        0.69      0.80 o 
  -4  14   3        0.00       -0.72      0.73 o 
  -3  14   3        0.63        0.38      0.76 o 
  -2  14   3        2.80        4.04      0.83 o 
  -1  14   3        0.14       -0.30      0.61 o 
   0  14   3        4.79        3.71      0.76 o 
   1  14   3        0.38       -0.06      0.58 o 
   2  14   3        9.67       10.90      1.63 o 
 -12   0   4      302.96      318.76     13.92 o 
 -10   0   4      315.47      292.73      7.56 o 
  -8   0   4      634.26      630.25     12.05 o 
  -6   0   4       68.23       43.26      0.96 o 
  -4   0   4     1368.75     1567.16     24.28 o 
  -2   0   4       50.18       52.61      1.02 o 
   0   0   4      238.60      319.90      5.69 o 
   2   0   4      226.41      266.26      5.15 o 
   4   0   4       25.03       22.14      1.09 o 
   6   0   4      741.35      731.74     15.53 o 
   8   0   4       99.53       97.63      6.33 o 
 -13   1   4        3.75        4.88      2.17 o 
 -12   1   4        4.91        3.07      1.15 o 
 -11   1   4      144.65      134.25      4.26 o 
 -10   1   4       57.78       57.08      1.90 o 
  -9   1   4      413.31      388.38      5.57 o 
  -8   1   4      537.80      541.98      6.90 o 
  -7   1   4      511.76      548.98      5.74 o 
  -6   1   4       27.96       37.61      0.78 o 
  -5   1   4      279.40      329.97      3.95 o 
  -4   1   4      258.93      274.60      3.04 o 
  -3   1   4      573.36      577.79      6.35 o 
  -2   1   4     4229.63     3960.33     47.64 o 
  -1   1   4     2104.88     2187.21     24.77 o 
   0   1   4     1459.56     1713.23     19.87 o 
   1   1   4      285.39      258.16      3.15 o 
   2   1   4      149.26      175.65      2.70 o 
   3   1   4      426.28      433.20      5.44 o 
   4   1   4      361.77      305.07      4.58 o 
   5   1   4      926.57      894.08     12.11 o 
   6   1   4      268.11      269.83      4.71 o 
   7   1   4      418.76      416.13     15.42 o 
   8   1   4       16.95       17.34      1.98 o 
   9   1   4       58.89       54.73      3.39 o 
 -13   2   4      173.88      158.93      9.04 o 
 -12   2   4       14.01       14.22      2.80 o 
 -11   2   4       93.18       98.74      4.52 o 
 -10   2   4       20.53       18.00      1.24 o 
  -9   2   4      234.05      238.18      4.00 o 
  -8   2   4        6.63        5.95      0.40 o 
  -7   2   4      183.39      183.36      2.23 o 
  -6   2   4        8.90        6.11      0.24 o 
  -5   2   4       40.94       47.38      0.72 o 
  -4   2   4      319.30      347.68      3.20 o 
  -3   2   4      106.38       96.13      1.20 o 
  -2   2   4     1683.13     1685.92     16.56 o 
  -1   2   4        4.91        7.12      0.27 o 
   0   2   4      262.55      322.91      3.70 o 
   1   2   4       36.03       60.01      1.00 o 
   2   2   4       88.61       94.25      1.63 o 
   3   2   4       19.81       27.72      0.84 o 
   4   2   4        1.14        3.55      0.40 o 
   5   2   4      263.41      261.20      4.14 o 
   6   2   4       43.15       38.84      1.38 o 
   7   2   4      185.60      179.91      5.40 o 
   8   2   4       17.92       17.35      1.30 o 
   9   2   4      108.63       97.31      4.73 o 
 -12   3   4       22.73       21.14      2.36 o 
 -11   3   4        8.39        7.14      1.53 o 
 -10   3   4      161.72      152.71      4.56 o 
  -9   3   4        0.66        0.42      0.34 o 
  -8   3   4      239.58      231.49      3.19 o 
  -7   3   4        5.50       11.16      0.66 o 
  -6   3   4     1960.81     1991.36     20.32 o 
  -5   3   4       80.04       59.36      1.78 o 
  -4   3   4     2019.55     2143.32     20.16 o 
  -3   3   4      633.81      547.61      5.61 o 
  -2   3   4      241.37      282.28      2.96 o 
  -1   3   4     4894.00     5154.61     56.26 o 
   0   3   4      259.70      188.42      2.22 o 
   1   3   4      318.32      320.98      3.66 o 
   2   3   4      921.07      923.34     11.51 o 
   3   3   4       53.91       53.10      1.21 o 
   4   3   4      658.86      673.84      9.24 o 
   5   3   4       45.04       46.32      1.39 o 
   6   3   4      228.02      223.55      4.39 o 
   7   3   4       57.56       55.31      2.61 o 
   8   3   4       58.62       53.01      2.88 o 
   9   3   4       13.18       16.31      1.98 o 
 -12   4   4       65.89       72.21      4.14 o 
 -11   4   4       47.17       48.49      3.13 o 
 -10   4   4        1.02        2.36      0.82 o 
  -9   4   4       78.93       76.16      1.74 o 
  -8   4   4      121.94      133.76      2.28 o 
  -7   4   4       28.62       18.54      0.59 o 
  -6   4   4      556.97      560.26      5.94 o 
  -5   4   4        0.46        0.62      0.14 o 
  -4   4   4      788.79      700.42      6.79 o 
  -3   4   4      107.19      152.62      1.75 o 
  -2   4   4      244.89      294.15      3.60 o 
  -1   4   4       92.63      103.16      1.48 o 
   0   4   4       19.57       22.47      0.49 o 
   1   4   4       12.84       23.88      0.62 o 
   2   4   4      365.46      386.48      4.65 o 
   3   4   4      145.69      150.58      2.45 o 
   4   4   4      662.92      652.79      9.07 o 
   5   4   4      176.14      155.52      3.92 o 
   6   4   4      123.05      127.03      3.46 o 
   7   4   4        0.29        1.04      0.65 o 
   8   4   4      103.98      109.53      3.41 o 
   9   4   4       23.73       24.81      1.68 o 
 -12   5   4        0.93        1.13      1.45 o 
 -11   5   4        3.63        3.80      1.41 o 
 -10   5   4        0.41       -0.57      0.82 o 
  -9   5   4        2.70        1.40      0.46 o 
  -8   5   4       87.48       78.55      3.57 o 
  -7   5   4       93.79       95.33      1.76 o 
  -6   5   4       53.67       53.54      1.92 o 
  -5   5   4     1180.84     1181.15     11.13 o 
  -4   5   4        1.03        0.79      0.14 o 
  -3   5   4     1424.35     1398.25     14.08 o 
  -2   5   4      938.22      972.19     11.17 o 
  -1   5   4        0.15        2.93      0.30 o 
   0   5   4     1258.96     1170.00     13.12 o 
   1   5   4     1265.54     1167.45     13.19 o 
   2   5   4      287.05      321.63      3.95 o 
   3   5   4      828.13      804.39     10.89 o 
   4   5   4        5.88        4.31      0.52 o 
   5   5   4       33.40       38.20      1.21 o 
   6   5   4       34.55       31.67      1.58 o 
   7   5   4       20.51       16.40      1.28 o 
   8   5   4        1.16        1.83      0.81 o 
   9   5   4        5.79        4.29      1.01 o 
 -12   6   4        0.03       -0.96      1.21 o 
 -11   6   4       31.06       38.30      2.93 o 
 -10   6   4        5.44        5.81      0.98 o 
  -9   6   4        0.49        0.76      0.50 o 
  -8   6   4      144.43      133.04      2.59 o 
  -7   6   4      431.48      431.69      5.76 o 
  -6   6   4       16.73       17.43      0.60 o 
  -5   6   4      556.18      563.50      5.90 o 
  -4   6   4      196.17      221.78      2.55 o 
  -3   6   4       10.99        6.34      0.27 o 
  -2   6   4        0.86        2.76      0.28 o 
  -1   6   4       22.94       26.20      0.63 o 
   0   6   4       80.36      106.69      1.98 o 
   1   6   4      283.43      261.91      3.30 o 
   2   6   4       26.71       26.02      0.75 o 
   3   6   4      703.81      703.15      9.39 o 
   4   6   4      103.17       92.49      1.98 o 
   5   6   4      272.93      267.49      4.37 o 
   6   6   4        4.22        4.15      0.78 o 
   7   6   4       86.93       90.19      3.02 o 
   8   6   4       28.30       27.46      1.69 o 
 -11   7   4        0.36        1.05      1.21 o 
 -10   7   4        1.64        1.90      0.92 o 
  -9   7   4        0.82        1.51      0.57 o 
  -8   7   4       46.03       43.12      1.18 o 
  -7   7   4        0.05        0.26      0.31 o 
  -6   7   4        1.59        1.05      0.32 o 
  -5   7   4       21.32       20.66      0.68 o 
  -4   7   4      368.53      409.10      4.94 o 
  -3   7   4      161.11      154.40      2.17 o 
  -2   7   4      437.20      375.34      5.33 o 
  -1   7   4       63.38       78.04      2.19 o 
   0   7   4      835.65      812.02      9.35 o 
   1   7   4      468.89      471.29      5.75 o 
   2   7   4      322.30      331.61      4.50 o 
   3   7   4       33.52       30.25      1.08 o 
   4   7   4      100.61      104.40      2.17 o 
   5   7   4       48.14       43.64      1.71 o 
   6   7   4       10.66        7.74      0.94 o 
   7   7   4        3.75        3.64      0.86 o 
   8   7   4       20.67       18.40      1.46 o 
 -11   8   4       29.18       26.93      2.75 o 
 -10   8   4       57.23       59.38      2.79 o 
  -9   8   4        0.04        0.04      0.72 o 
  -8   8   4        9.73       12.52      0.67 o 
  -7   8   4       25.58       23.25      0.85 o 
  -6   8   4      144.36      126.82      2.19 o 
  -5   8   4        5.42        4.09      0.43 o 
  -4   8   4      230.86      244.04      3.23 o 
  -3   8   4       39.70       38.88      1.11 o 
  -2   8   4        2.21        2.33      0.31 o 
  -1   8   4      191.07      194.32      2.88 o 
   0   8   4        0.19        0.14      0.23 o 
   1   8   4       78.68       81.22      1.64 o 
   2   8   4      138.67      114.01      2.07 o 
   3   8   4       27.22       26.84      0.92 o 
   4   8   4       63.65       59.83      1.79 o 
   5   8   4        0.63        0.05      0.50 o 
   6   8   4       29.88       35.50      1.78 o 
   7   8   4       10.92       11.53      1.16 o 
   8   8   4       48.82       55.43      2.45 o 
 -10   9   4        5.71        4.85      1.23 o 
  -9   9   4        2.59        2.44      0.81 o 
  -8   9   4       18.79       20.28      0.94 o 
  -7   9   4        0.30       -0.01      0.37 o 
  -6   9   4      118.51      115.27      2.12 o 
  -5   9   4       12.13       11.39      0.66 o 
  -4   9   4      134.37      136.61      2.39 o 
  -3   9   4      272.87      249.77      3.56 o 
  -2   9   4        3.07        4.69      0.45 o 
  -1   9   4      413.74      394.37      5.77 o 
   0   9   4       69.58       68.47      1.59 o 
   1   9   4       46.73       43.52      1.28 o 
   2   9   4       74.18       70.33      1.55 o 
   3   9   4        9.70       12.98      0.79 o 
   4   9   4       35.85       37.74      1.38 o 
   5   9   4       30.75       29.11      1.79 o 
   6   9   4       11.10       14.10      1.19 o 
   7   9   4        9.89       10.87      1.17 o 
 -10  10   4       60.64       60.74      4.01 o 
  -9  10   4       47.84       54.56      2.27 o 
  -8  10   4        0.21        0.05      0.46 o 
  -7  10   4        1.86        2.02      0.50 o 
  -6  10   4        0.44        0.37      0.40 o 
  -5  10   4       62.71       64.85      1.66 o 
  -4  10   4        3.68        5.57      0.56 o 
  -3  10   4      152.80      160.33      3.70 o 
  -2  10   4        0.55        0.10      0.41 o 
  -1  10   4        0.84       -0.09      0.36 o 
   0  10   4       35.16       31.71      1.11 o 
   1  10   4       88.71       77.46      2.13 o 
   2  10   4       38.35       36.42      1.24 o 
   3  10   4        1.07        2.01      0.59 o 
   4  10   4       11.22        8.42      0.80 o 
   5  10   4        2.90        4.00      0.80 o 
   6  10   4        4.77        5.81      0.96 o 
  -9  11   4       16.06       13.83      1.36 o 
  -8  11   4       12.74       14.39      0.98 o 
  -7  11   4       34.55       37.07      1.39 o 
  -6  11   4       42.74       46.67      2.29 o 
  -5  11   4       15.78       13.27      0.96 o 
  -4  11   4       36.08       32.37      1.25 o 
  -3  11   4       31.49       32.41      1.45 o 
  -2  11   4       76.57       74.64      2.49 o 
  -1  11   4       32.18       36.80      1.53 o 
   0  11   4        0.78        0.50      0.49 o 
   1  11   4       95.21       96.43      2.55 o 
   2  11   4        4.87        6.07      0.63 o 
   3  11   4       81.45       79.42      2.12 o 
   4  11   4       39.62       43.85      1.93 o 
   5  11   4       50.85       54.43      2.36 o 
  -8  12   4       46.98       52.64      2.04 o 
  -7  12   4        0.15       -0.11      0.50 o 
  -6  12   4       14.39       12.89      0.93 o 
  -5  12   4        0.30        0.14      0.54 o 
  -4  12   4       36.66       37.00      3.78 o 
  -3  12   4       19.95       21.90      1.26 o 
  -2  12   4       33.91       35.96      1.62 o 
  -1  12   4       16.60       15.30      1.10 o 
   0  12   4       28.19       29.35      1.32 o 
   1  12   4       21.65       20.80      1.18 o 
   2  12   4        1.88        0.79      0.57 o 
   3  12   4        6.82        5.35      0.80 o 
   4  12   4        1.01       -0.28      0.56 o 
  -6  13   4        7.36        6.89      0.86 o 
  -5  13   4       55.25       58.78      2.59 o 
  -4  13   4        1.51        1.39      0.82 o 
  -3  13   4       11.50       11.54      1.24 o 
  -2  13   4       97.71      100.28      3.00 o 
  -1  13   4        8.52        8.40      0.87 o 
   0  13   4      117.79      116.03      2.99 o 
   1  13   4        4.36        5.34      1.02 o 
   2  13   4       49.53       48.47      1.85 o 
   3  13   4       32.48       34.08      2.69 o 
  -4  14   4       14.49       17.18      1.52 o 
  -3  14   4       16.92       18.98      1.56 o 
  -2  14   4       31.39       36.12      1.80 o 
  -1  14   4        3.01        2.74      0.68 o 
   0  14   4        3.04        3.22      0.75 o 
   1  14   4        3.64        4.78      0.85 o 
 -13   0   5       38.19       39.23      3.98 o 
 -11   0   5      158.96      164.44      9.04 o 
  -9   0   5     1331.05     1237.01     32.20 o 
  -7   0   5      296.95      291.34      5.00 o 
  -5   0   5        2.89        6.02      0.39 o 
  -3   0   5     1815.40     2443.38     60.52 o 
  -1   0   5      815.14      930.10     21.71 o 
   1   0   5      583.39      645.98     11.22 o 
   3   0   5        0.59        0.52      0.38 o 
   5   0   5        0.01        0.55      0.62 o 
   7   0   5      141.20      143.02      7.96 o 
   9   0   5       90.87       88.23      6.33 o 
 -13   1   5       28.61       32.76      2.62 o 
 -12   1   5       40.81       42.43      3.65 o 
 -11   1   5       41.58       37.65      1.82 o 
 -10   1   5        0.04       -0.03      0.61 o 
  -9   1   5       12.60       11.50      1.20 o 
  -8   1   5      249.68      256.54      4.07 o 
  -7   1   5        4.80        5.59      0.27 o 
  -6   1   5      172.77      180.04      2.03 o 
  -5   1   5       57.78       48.21      1.26 o 
  -4   1   5      139.55      152.48      2.28 o 
  -3   1   5     1088.84     1190.76     13.61 o 
  -2   1   5        7.68        1.14      0.14 o 
  -1   1   5       57.19       49.81      0.85 o 
   0   1   5        1.34        4.89      0.32 o 
   1   1   5       15.30       11.72      0.65 o 
   2   1   5       65.10       69.20      2.17 o 
   3   1   5        2.03        0.64      0.38 o 
   4   1   5       53.26       54.30      1.38 o 
   5   1   5      329.68      330.63      5.15 o 
   6   1   5      128.05      118.01      3.50 o 
   7   1   5       66.51       59.20      2.77 o 
   8   1   5       24.50       23.58      2.23 o 
   9   1   5        1.85        2.04      2.80 o 
 -13   2   5       42.57       45.02      4.52 o 
 -12   2   5       63.98       73.17      3.78 o 
 -11   2   5        7.29       10.04      1.81 o 
 -10   2   5      469.14      466.93      9.50 o 
  -9   2   5       59.56       53.12      1.89 o 
  -8   2   5      957.91      939.72     13.37 o 
  -7   2   5       49.62       38.69      1.22 o 
  -6   2   5      720.85      718.81      7.12 o 
  -5   2   5      488.47      516.57      5.02 o 
  -4   2   5       26.84       56.88      0.76 o 
  -3   2   5     1616.73     1732.87     16.38 o 
  -2   2   5       41.01       58.05      1.88 o 
  -1   2   5       70.37      118.08      1.57 o 
   0   2   5      199.66      210.66      2.60 o 
   1   2   5       20.73       22.34      0.82 o 
   2   2   5       47.54       51.50      1.11 o 
   3   2   5      310.29      311.19      4.67 o 
   4   2   5       39.61       40.88      1.20 o 
   5   2   5        2.77        2.27      0.48 o 
   6   2   5      126.54      129.33      3.62 o 
   7   2   5        0.27       -0.49      0.69 o 
   8   2   5       79.26       84.18      3.59 o 
   9   2   5        0.56        0.24      1.21 o 
 -13   3   5        5.35        4.80      1.72 o 
 -12   3   5       13.50       15.48      1.98 o 
 -11   3   5        5.40        6.53      1.14 o 
 -10   3   5      137.77      128.51      3.94 o 
  -9   3   5       14.55       14.78      0.87 o 
  -8   3   5      108.27      113.43      2.34 o 
  -7   3   5      313.12      316.83      3.75 o 
  -6   3   5      206.65      207.73      4.75 o 
  -5   3   5      910.69      958.60      8.57 o 
  -4   3   5      844.56      969.04      9.74 o 
  -3   3   5       66.30      119.08      1.43 o 
  -2   3   5     1038.50     1108.80     10.96 o 
  -1   3   5      547.78      585.59      6.19 o 
   0   3   5      148.18      149.66      1.92 o 
   1   3   5       60.30       56.94      1.11 o 
   2   3   5      160.16      170.00      2.66 o 
   3   3   5      122.35      108.26      2.09 o 
   4   3   5       54.85       50.39      1.35 o 
   5   3   5       29.19       29.13      1.24 o 
   6   3   5      223.67      204.41      5.03 o 
   7   3   5       13.00       15.25      1.51 o 
   8   3   5        2.36        2.75      0.89 o 
 -12   4   5       42.55       48.93      3.32 o 
 -11   4   5       39.52       40.45      2.98 o 
 -10   4   5        5.51       10.74      1.59 o 
  -9   4   5      363.44      357.58      7.23 o 
  -8   4   5        4.19        5.58      0.54 o 
  -7   4   5     1635.85     1558.10     19.46 o 
  -6   4   5      105.76      135.12      2.04 o 
  -5   4   5      810.45      894.73      8.33 o 
  -4   4   5       80.51       92.13      1.18 o 
  -3   4   5      155.78      150.53      1.76 o 
  -2   4   5      195.00      204.06      2.49 o 
  -1   4   5      659.13      638.65      7.04 o 
   0   4   5      245.81      281.41      3.52 o 
   1   4   5       28.54       25.45      0.72 o 
   2   4   5       42.22       38.66      0.95 o 
   3   4   5      259.32      261.76      3.65 o 
   4   4   5        7.43        5.92      0.59 o 
   5   4   5      168.84      163.28      3.50 o 
   6   4   5        5.55        3.91      1.00 o 
   7   4   5       38.53       34.33      2.21 o 
   8   4   5        0.39        0.66      0.75 o 
 -12   5   5       16.34       18.16      3.44 o 
 -11   5   5       24.99       26.22      2.36 o 
 -10   5   5      119.54       99.61      9.80 o 
  -9   5   5      187.20      175.04      4.89 o 
  -8   5   5      217.65      198.85      6.60 o 
  -7   5   5      190.87      208.77      2.90 o 
  -6   5   5      368.19      343.49      3.77 o 
  -5   5   5      145.60      170.15      2.04 o 
  -4   5   5       84.51       99.57      1.29 o 
  -3   5   5      541.14      543.58      6.50 o 
  -2   5   5       81.39       83.46      1.32 o 
  -1   5   5     1139.23     1180.44     12.76 o 
   0   5   5       18.56       15.00      0.48 o 
   1   5   5     1026.32     1043.33     11.90 o 
   2   5   5       78.58       75.22      1.43 o 
   3   5   5      225.60      211.98      3.61 o 
   4   5   5      263.93      247.19      4.70 o 
   5   5   5      125.45      114.80      3.25 o 
   6   5   5        5.54        6.77      1.07 o 
   7   5   5       25.46       24.15      1.55 o 
   8   5   5        0.20       -0.18      0.72 o 
 -12   6   5        1.46        1.78      1.34 o 
 -11   6   5       16.42       16.60      2.03 o 
 -10   6   5        1.41        1.53      0.80 o 
  -9   6   5        1.83        2.30      0.76 o 
  -8   6   5      629.15      613.17     10.69 o 
  -7   6   5       27.80       22.52      0.68 o 
  -6   6   5      994.23      960.31     11.28 o 
  -5   6   5       18.06       29.04      0.68 o 
  -4   6   5      598.92      636.60      6.77 o 
  -3   6   5       52.75       45.03      1.05 o 
  -2   6   5      152.00      189.01      2.78 o 
  -1   6   5      234.82      209.49      2.59 o 
   0   6   5       41.09       37.65      1.02 o 
   1   6   5       79.13       81.66      1.52 o 
   2   6   5       24.12       20.56      1.06 o 
   3   6   5        1.42        0.91      0.43 o 
   4   6   5      105.01       98.56      2.25 o 
   5   6   5        0.53        0.60      0.52 o 
   6   6   5       29.61       29.16      1.62 o 
   7   6   5        2.57        1.48      0.76 o 
   8   6   5       23.22       20.34      1.59 o 
 -11   7   5      150.07      163.35      7.41 o 
 -10   7   5        4.04        4.09      0.93 o 
  -9   7   5      195.48      177.96      8.32 o 
  -8   7   5       25.47       25.35      1.18 o 
  -7   7   5        2.62        0.16      0.31 o 
  -6   7   5      131.45      109.71      1.89 o 
  -5   7   5        7.30       11.00      0.46 o 
  -4   7   5      171.79      188.16      2.48 o 
  -3   7   5      100.11       85.41      1.63 o 
  -2   7   5      165.70      159.79      2.47 o 
  -1   7   5      228.41      226.50      2.96 o 
   0   7   5      493.72      497.41      5.70 o 
   1   7   5      316.31      309.52      4.81 o 
   2   7   5      186.03      192.19      3.20 o 
   3   7   5      382.25      350.42      6.16 o 
   4   7   5      202.86      202.74      4.32 o 
   5   7   5        0.93        1.27      0.65 o 
   6   7   5       31.85       26.70      1.62 o 
   7   7   5        0.37        0.36      0.72 o 
 -11   8   5        9.74       12.92      1.98 o 
 -10   8   5        0.17        0.26      0.82 o 
  -9   8   5       55.25       50.25      2.36 o 
  -8   8   5        9.09        7.68      0.79 o 
  -7   8   5      470.66      449.89      6.42 o 
  -6   8   5        0.96        0.82      0.33 o 
  -5   8   5      399.15      376.59      5.83 o 
  -4   8   5       44.80       49.43      1.41 o 
  -3   8   5      330.08      315.75      4.62 o 
  -2   8   5        0.10        0.24      0.31 o 
  -1   8   5       29.67       29.93      0.82 o 
   0   8   5        2.95        2.58      0.31 o 
   1   8   5       28.10       29.65      0.93 o 
   2   8   5        1.78        1.51      0.42 o 
   3   8   5       42.47       37.27      1.38 o 
   4   8   5       12.70       14.59      1.01 o 
   5   8   5       52.16       54.79      2.17 o 
   6   8   5        0.93        0.07      0.67 o 
   7   8   5       48.19       53.69      2.38 o 
 -10   9   5       65.82       58.55      2.84 o 
  -9   9   5        0.01        0.47      0.80 o 
  -8   9   5        3.55        4.83      0.76 o 
  -7   9   5      148.07      144.56      3.54 o 
  -6   9   5        0.90        0.40      0.35 o 
  -5   9   5      127.00      115.12      2.33 o 
  -4   9   5        1.61        2.60      0.38 o 
  -3   9   5      233.65      227.24      3.12 o 
  -2   9   5       52.60       47.96      1.20 o 
  -1   9   5       44.57       50.75      1.19 o 
   0   9   5       74.91       74.05      1.71 o 
   1   9   5       15.36       16.66      0.79 o 
   2   9   5      133.96      134.74      3.40 o 
   3   9   5      283.12      278.19      4.98 o 
   4   9   5       21.11       15.90      1.20 o 
   5   9   5       90.40       91.52      2.96 o 
   6   9   5       12.57       14.53      2.17 o 
 -10  10   5      106.19      106.37      4.02 o 
  -9  10   5        0.29        1.30      0.91 o 
  -8  10   5       64.38       69.22      2.43 o 
  -7  10   5        0.37        0.24      0.44 o 
  -6  10   5       52.28       50.65      1.37 o 
  -5  10   5       22.85       20.09      0.91 o 
  -4  10   5      166.87      155.94      5.46 o 
  -3  10   5        7.00        5.96      0.62 o 
  -2  10   5       26.82       27.46      1.14 o 
  -1  10   5       49.96       45.15      1.32 o 
   0  10   5        2.15        2.38      0.53 o 
   1  10   5       64.91       61.64      1.68 o 
   2  10   5        7.63        7.10      0.67 o 
   3  10   5        2.05        1.79      0.55 o 
   4  10   5        0.15       -0.36      0.56 o 
   5  10   5        0.81        1.00      0.71 o 
  -9  11   5        0.01       -0.77      0.89 o 
  -8  11   5       28.00       26.51      2.19 o 
  -7  11   5        1.66        1.47      0.53 o 
  -6  11   5      127.71      133.70      3.46 o 
  -5  11   5       65.65       67.33      2.14 o 
  -4  11   5      138.18      140.45      3.23 o 
  -3  11   5        1.42        1.34      0.55 o 
  -2  11   5      182.31      174.86      4.15 o 
  -1  11   5        0.23        0.52      0.47 o 
   0  11   5       70.56       68.96      2.06 o 
   1  11   5       44.52       51.46      2.63 o 
   2  11   5       69.44       72.12      1.98 o 
   3  11   5       33.70       35.51      1.39 o 
   4  11   5       90.42       81.75      2.82 o 
   5  11   5       88.21       91.43      4.64 o 
  -8  12   5        0.43        0.65      0.93 o 
  -7  12   5       34.22       34.58      1.56 o 
  -6  12   5        2.79        4.10      0.65 o 
  -5  12   5       28.88       31.92      2.58 o 
  -4  12   5       43.19       39.97      2.55 o 
  -3  12   5        3.96        5.08      0.81 o 
  -2  12   5       18.49       17.12      1.02 o 
  -1  12   5        0.24       -0.07      0.50 o 
   0  12   5       78.57       69.36      2.17 o 
   1  12   5        0.39        0.91      0.48 o 
   2  12   5        1.00        1.00      0.53 o 
   3  12   5        0.04       -0.34      0.53 o 
  -6  13   5       40.97       41.88      2.63 o 
  -5  13   5       52.09       53.17      2.43 o 
  -4  13   5       59.90       66.76      2.91 o 
  -3  13   5       84.72       81.92      3.09 o 
  -2  13   5        0.73        1.18      0.61 o 
  -1  13   5       90.17       88.25      2.53 o 
   0  13   5        8.86        9.42      0.94 o 
   1  13   5       65.07       74.32      2.24 o 
   2  13   5       64.94       65.51      2.77 o 
  -3  14   5       22.61       23.38      1.73 o 
  -2  14   5        0.03       -0.21      0.59 o 
  -1  14   5        5.94        4.34      0.80 o 
 -12   0   6      283.95      272.75      9.11 o 
 -10   0   6      425.35      417.74     12.17 o 
  -8   0   6      369.58      366.24     10.40 o 
  -6   0   6        0.40        0.97      0.34 o 
  -4   0   6        0.31       11.41      2.89 o 
  -2   0   6     2760.11     2943.77     43.65 o 
   0   0   6       67.45       54.06      1.95 o 
   2   0   6      130.22      120.55      4.25 o 
   4   0   6       24.37       27.26      1.42 o 
   6   0   6       26.22       27.80      2.47 o 
   8   0   6        1.87        2.89      1.81 o 
 -13   1   6       61.20       59.16      6.19 o 
 -12   1   6        9.00        9.31      1.31 o 
 -11   1   6        3.01        2.67      0.81 o 
 -10   1   6        0.52        0.57      0.64 o 
  -9   1   6      281.25      276.73      5.89 o 
  -8   1   6       33.64       34.34      1.22 o 
  -7   1   6      692.06      673.75      8.98 o 
  -6   1   6       73.72       84.61      1.37 o 
  -5   1   6      280.84      264.02      4.13 o 
  -4   1   6       56.23       60.78      1.40 o 
  -3   1   6       44.12       31.01      0.69 o 
  -2   1   6     1833.10     1784.65     18.86 o 
  -1   1   6      472.69      515.59      5.79 o 
   0   1   6      335.69      334.20      4.14 o 
   1   1   6      442.51      415.53      6.11 o 
   2   1   6       82.76       94.56      1.77 o 
   3   1   6      296.08      294.22      4.30 o 
   4   1   6      435.58      412.25      6.18 o 
   5   1   6       40.77       44.53      1.54 o 
   6   1   6       46.48       45.84      2.44 o 
   7   1   6        3.27        2.08      0.95 o 
   8   1   6       24.77       22.03      2.36 o 
 -13   2   6       47.77       38.12      3.34 o 
 -12   2   6        0.23       -0.78      0.78 o 
 -11   2   6      363.66      365.93      8.95 o 
 -10   2   6        3.89        5.54      0.86 o 
  -9   2   6      834.81      830.65     15.67 o 
  -8   2   6       54.69       49.71      1.52 o 
  -7   2   6      236.93      220.44      3.81 o 
  -6   2   6       19.85       19.52      0.58 o 
  -5   2   6        3.55        3.25      0.18 o 
  -4   2   6       11.66        3.64      0.21 o 
  -3   2   6     1024.78     1046.89     10.87 o 
  -2   2   6      973.92     1122.71     12.02 o 
  -1   2   6      876.66      800.88      8.79 o 
   0   2   6      100.74      133.19      1.94 o 
   1   2   6      147.96      148.41      2.31 o 
   2   2   6        5.77        4.03      0.40 o 
   3   2   6       36.32       34.88      1.09 o 
   4   2   6       11.74        7.63      0.66 o 
   5   2   6       42.24       40.57      2.45 o 
   6   2   6       22.87       22.10      1.46 o 
   7   2   6        1.72        3.43      1.06 o 
   8   2   6       18.77       17.94      2.17 o 
 -13   3   6       93.73      108.09      5.22 o 
 -12   3   6       21.69       20.99      2.16 o 
 -11   3   6        9.82       10.92      1.24 o 
 -10   3   6       55.39       48.50      3.44 o 
  -9   3   6       99.74      101.18      2.48 o 
  -8   3   6      169.45      176.05      4.15 o 
  -7   3   6      203.70      193.39      5.92 o 
  -6   3   6      139.17      147.60      2.07 o 
  -5   3   6        8.98        3.95      0.34 o 
  -4   3   6      464.29      432.14      4.58 o 
  -3   3   6      186.43      188.39      2.06 o 
  -2   3   6       10.22       19.78      0.69 o 
  -1   3   6     1161.88     1239.25     13.37 o 
   0   3   6      471.39      424.78      5.19 o 
   1   3   6       88.81       77.77      1.55 o 
   2   3   6      799.41      753.14      9.62 o 
   3   3   6      290.29      276.18      4.36 o 
   4   3   6       25.49       29.12      1.13 o 
   5   3   6      305.56      292.07      6.61 o 
   6   3   6       47.20       47.56      2.08 o 
   7   3   6       37.91       37.86      2.71 o 
   8   3   6       25.57       24.98      1.74 o 
 -12   4   6       62.07       53.70      3.39 o 
 -11   4   6       53.44       44.39      2.94 o 
 -10   4   6      421.43      412.33     14.30 o 
  -9   4   6        2.82        2.94      0.64 o 
  -8   4   6      515.12      531.64      9.20 o 
  -7   4   6        0.57        1.68      0.39 o 
  -6   4   6      414.69      412.30      4.71 o 
  -5   4   6       26.18       21.49      0.59 o 
  -4   4   6      582.09      564.77      6.18 o 
  -3   4   6      714.35      764.39      7.76 o 
  -2   4   6      633.39      708.89      7.82 o 
  -1   4   6       34.62       37.29      0.84 o 
   0   4   6     1157.14     1185.10     14.21 o 
   1   4   6       46.57       49.60      1.19 o 
   2   4   6       18.90       16.77      0.70 o 
   3   4   6        4.99        5.58      0.52 o 
   4   4   6      154.52      148.44      3.24 o 
   5   4   6       19.08       16.81      1.72 o 
   6   4   6        5.87        7.67      1.20 o 
   7   4   6        5.32        6.98      1.07 o 
 -12   5   6       79.27       87.33      4.47 o 
 -11   5   6       32.50       33.33      4.43 o 
 -10   5   6       47.67       44.34      3.10 o 
  -9   5   6       13.15       10.37      1.10 o 
  -8   5   6       50.96       46.86      1.64 o 
  -7   5   6       16.49       21.12      1.39 o 
  -6   5   6       33.48       38.10      1.38 o 
  -5   5   6       65.69       63.98      0.98 o 
  -4   5   6       43.99       40.53      0.79 o 
  -3   5   6      288.70      269.63      3.22 o 
  -2   5   6       12.15       26.84      1.19 o 
  -1   5   6      120.73      105.93      1.54 o 
   0   5   6      146.39      157.48      2.37 o 
   1   5   6     1281.05     1237.78     15.80 o 
   2   5   6      635.79      596.76      8.57 o 
   3   5   6      195.84      176.10      3.68 o 
   4   5   6       95.95       98.32      2.84 o 
   5   5   6        5.66        5.89      0.92 o 
   6   5   6       32.92       35.51      1.85 o 
   7   5   6       47.95       52.83      2.54 o 
 -12   6   6        0.56        0.32      1.26 o 
 -11   6   6       88.29       77.56      5.60 o 
 -10   6   6       21.91       20.70      1.56 o 
  -9   6   6       54.24       56.95      2.40 o 
  -8   6   6        2.24        0.81      0.66 o 
  -7   6   6      354.48      350.31      6.40 o 
  -6   6   6        0.18        0.85      0.31 o 
  -5   6   6     1254.77     1269.18     14.34 o 
  -4   6   6        8.35        7.66      0.54 o 
  -3   6   6      489.70      469.38      5.85 o 
  -2   6   6        1.98        4.91      0.35 o 
  -1   6   6     1477.17     1475.21     15.99 o 
   0   6   6       94.96      100.91      1.67 o 
   1   6   6      202.64      216.79      3.85 o 
   2   6   6        1.94        1.97      0.52 o 
   3   6   6        8.29        8.36      0.75 o 
   4   6   6       21.48       21.82      1.37 o 
   5   6   6        8.55       10.14      0.95 o 
   6   6   6        2.73        3.85      0.85 o 
   7   6   6       13.09       11.97      2.04 o 
 -11   7   6       42.40       47.17      3.26 o 
 -10   7   6       11.78       10.92      1.30 o 
  -9   7   6        9.88       10.82      1.18 o 
  -8   7   6       10.94        9.91      1.06 o 
  -7   7   6       19.45       15.24      1.07 o 
  -6   7   6       20.50       18.32      0.84 o 
  -5   7   6       15.35       15.50      0.63 o 
  -4   7   6        5.05        5.53      0.39 o 
  -3   7   6       35.57       36.67      1.37 o 
  -2   7   6       61.62       53.93      1.27 o 
  -1   7   6      108.77      101.64      1.76 o 
   0   7   6      922.88      861.69     11.28 o 
   1   7   6      425.63      420.56      6.54 o 
   2   7   6      231.13      215.67      3.89 o 
   3   7   6      231.37      219.39      4.61 o 
   4   7   6       40.87       40.12      1.70 o 
   5   7   6       24.84       27.30      1.57 o 
   6   7   6        8.45       10.63      1.79 o 
 -11   8   6        2.25        3.91      1.47 o 
 -10   8   6       70.58       73.81      3.12 o 
  -9   8   6        2.45        1.58      0.82 o 
  -8   8   6       24.20       24.51      1.62 o 
  -7   8   6        3.94        4.03      0.67 o 
  -6   8   6      156.76      153.04      2.96 o 
  -5   8   6       44.70       40.71      1.47 o 
  -4   8   6      500.05      495.90      6.12 o 
  -3   8   6      392.54      376.44      7.04 o 
  -2   8   6      360.62      356.88      4.93 o 
  -1   8   6        6.94        8.64      0.39 o 
   0   8   6      259.36      258.57      3.87 o 
   1   8   6       10.52       10.30      0.61 o 
   2   8   6       41.97       45.29      2.16 o 
   3   8   6       67.91       64.18      2.61 o 
   4   8   6        5.60        8.83      0.91 o 
   5   8   6        3.54        3.92      0.90 o 
   6   8   6       15.89       13.22      1.33 o 
 -10   9   6        1.25        1.16      0.90 o 
  -9   9   6        0.02       -0.29      0.71 o 
  -8   9   6        5.35        6.63      1.01 o 
  -7   9   6        6.42        6.70      0.81 o 
  -6   9   6       10.84       13.45      0.87 o 
  -5   9   6       76.59       78.31      2.74 o 
  -4   9   6        1.89        1.91      0.30 o 
  -3   9   6       39.42       53.70      2.27 o 
  -2   9   6       79.78       80.35      2.11 o 
  -1   9   6      204.79      191.38      3.02 o 
   0   9   6       81.25       87.13      1.75 o 
   1   9   6      134.75      126.67      2.58 o 
   2   9   6       75.51       73.35      1.95 o 
   3   9   6       76.68       79.23      5.80 o 
   4   9   6       81.55       78.20      2.71 o 
   5   9   6       39.39       35.84      1.93 o 
  -9  10   6       40.68       44.39      2.38 o 
  -8  10   6        0.02       -0.27      0.76 o 
  -7  10   6        0.07       -0.32      0.72 o 
  -6  10   6        1.69        0.60      0.50 o 
  -5  10   6        0.98        0.98      0.43 o 
  -4  10   6       39.32       34.36      1.03 o 
  -3  10   6      165.72      172.20      3.02 o 
  -2  10   6       82.52       73.99      1.61 o 
  -1  10   6      149.18      142.09      2.70 o 
   0  10   6        0.01        0.15      0.37 o 
   1  10   6       35.20       39.24      1.37 o 
   2  10   6        7.40        8.51      0.77 o 
   3  10   6       37.18       37.79      1.65 o 
   4  10   6        2.79        3.41      0.86 o 
  -8  11   6        6.60        5.92      1.14 o 
  -7  11   6       12.87       13.35      1.33 o 
  -6  11   6        2.75        2.29      0.71 o 
  -5  11   6        0.61        0.71      0.52 o 
  -4  11   6       75.85       82.19      3.69 o 
  -3  11   6        0.95        0.46      0.45 o 
  -2  11   6       17.67       16.86      1.15 o 
  -1  11   6       21.23       22.15      1.20 o 
   0  11   6       10.82        9.45      0.78 o 
   1  11   6       17.11       18.65      1.00 o 
   2  11   6       32.01       30.83      1.31 o 
   3  11   6       29.51       33.46      1.72 o 
   4  11   6       36.01       36.10      2.15 o 
  -7  12   6       14.88       15.38      1.46 o 
  -6  12   6        0.06        1.54      0.75 o 
  -5  12   6       19.62       21.59      1.33 o 
  -4  12   6       12.64       14.57      1.86 o 
  -3  12   6        2.99        1.78      0.57 o 
  -2  12   6       72.53       77.55      2.46 o 
  -1  12   6       31.04       29.41      1.48 o 
   0  12   6       15.77       17.00      0.97 o 
   1  12   6       44.23       42.32      2.63 o 
   2  12   6        9.56       10.36      0.90 o 
  -5  13   6        0.11        0.35      0.80 o 
  -4  13   6        1.40        1.48      0.84 o 
  -3  13   6        8.20        8.94      1.05 o 
  -2  13   6       14.37       15.13      1.11 o 
  -1  13   6        0.01        0.09      0.57 o 
   0  13   6       21.19       22.54      1.12 o 
 -13   0   7        0.78        2.17      1.81 o 
 -11   0   7       22.13       22.85      1.98 o 
  -9   0   7        4.57        2.28      0.90 o 
  -7   0   7       86.86       86.32      3.13 o 
  -5   0   7     1439.32     1466.76     30.45 o 
  -3   0   7     1274.23     1134.33     21.14 o 
  -1   0   7      435.60      472.35      7.67 o 
   1   0   7        0.23        0.33      0.43 o 
   3   0   7        0.63        0.55      0.49 o 
   5   0   7      119.60      117.86      6.69 o 
   7   0   7        9.77       11.93      2.53 o 
 -13   1   7       32.17       35.60      2.30 o 
 -12   1   7       10.17       10.53      1.13 o 
 -11   1   7       94.39       92.32      3.15 o 
 -10   1   7       97.40       95.41      2.79 o 
  -9   1   7       31.60       31.79      1.47 o 
  -8   1   7      395.77      370.40      6.62 o 
  -7   1   7     1308.31     1222.68     18.06 o 
  -6   1   7      510.72      510.85      7.98 o 
  -5   1   7       11.70       12.49      0.66 o 
  -4   1   7      101.49       97.90      2.10 o 
  -3   1   7      300.70      280.11      3.28 o 
  -2   1   7       55.54       57.85      1.10 o 
  -1   1   7       21.57       34.87      0.76 o 
   0   1   7       12.21       12.58      0.68 o 
   1   1   7      135.33      130.18      2.30 o 
   2   1   7        9.07        9.36      0.60 o 
   3   1   7        9.16        7.94      0.78 o 
   4   1   7       45.51       47.19      1.57 o 
   5   1   7      211.90      213.76      5.61 o 
   6   1   7       43.72       39.74      2.41 o 
   7   1   7       49.93       51.79      3.39 o 
 -13   2   7        7.34        7.70      1.32 o 
 -12   2   7        1.87        1.70      0.97 o 
 -11   2   7       50.72       45.40      1.98 o 
 -10   2   7       18.35       19.91      1.24 o 
  -9   2   7      162.80      161.56      4.83 o 
  -8   2   7        6.58        6.82      0.84 o 
  -7   2   7        6.11        5.78      0.50 o 
  -6   2   7      373.00      352.38      5.72 o 
  -5   2   7       15.34       21.38      0.78 o 
  -4   2   7      615.43      569.35      7.24 o 
  -3   2   7       29.61       44.73      0.75 o 
  -2   2   7      496.84      514.42      5.82 o 
  -1   2   7       10.95       14.26      0.52 o 
   0   2   7       94.39       92.45      1.71 o 
   1   2   7        0.14        0.98      0.32 o 
   2   2   7        7.87       11.59      0.77 o 
   3   2   7        9.84       13.29      0.80 o 
   4   2   7      111.95      106.25      2.42 o 
   5   2   7       23.84       25.46      1.62 o 
   6   2   7        4.78        4.37      1.00 o 
   7   2   7        0.60        0.81      0.97 o 
 -13   3   7       21.13       26.16      2.62 o 
 -12   3   7       29.90       32.66      2.07 o 
 -11   3   7        2.38        1.61      0.98 o 
 -10   3   7       54.55       56.32      2.09 o 
  -9   3   7      495.51      483.00      8.54 o 
  -8   3   7      206.04      196.98      3.98 o 
  -7   3   7      352.70      345.46      6.22 o 
  -6   3   7      240.89      248.43      4.22 o 
  -5   3   7      423.35      376.51      5.44 o 
  -4   3   7      589.51      611.41      6.73 o 
  -3   3   7       15.50       19.98      0.48 o 
  -2   3   7      758.82      789.46      8.69 o 
  -1   3   7      182.44      152.31      2.29 o 
   0   3   7      181.23      187.57      2.81 o 
   1   3   7        0.50       -0.28      0.28 o 
   2   3   7       18.03       22.46      1.01 o 
   3   3   7       77.74       78.19      1.79 o 
   4   3   7       45.61       43.93      2.61 o 
   5   3   7        2.87        3.30      0.84 o 
   6   3   7      147.21      150.50      4.37 o 
   7   3   7       30.48       31.68      2.30 o 
 -12   4   7       11.23        9.33      1.66 o 
 -11   4   7        0.03        0.36      0.74 o 
 -10   4   7      211.08      207.29      8.67 o 
  -9   4   7       56.39       56.47      1.78 o 
  -8   4   7        1.51        1.84      0.50 o 
  -7   4   7      764.43      718.74     12.08 o 
  -6   4   7      151.24      158.82      3.62 o 
  -5   4   7      564.81      553.67      7.19 o 
  -4   4   7       54.83       62.28      1.04 o 
  -3   4   7      484.12      497.78      5.05 o 
  -2   4   7      130.50      147.80      2.01 o 
  -1   4   7       82.52       77.61      1.57 o 
   0   4   7       33.76       40.68      1.39 o 
   1   4   7        6.84        9.07      0.64 o 
   2   4   7      168.46      163.22      2.84 o 
   3   4   7       32.57       37.32      1.42 o 
   4   4   7       33.15       37.18      1.77 o 
   5   4   7        6.75        5.89      0.96 o 
   6   4   7        0.42        0.89      0.89 o 
   7   4   7        6.90        5.68      1.28 o 
 -12   5   7       25.49       29.40      5.97 o 
 -11   5   7        0.93        0.84      1.08 o 
 -10   5   7       36.91       35.99      1.98 o 
  -9   5   7      108.43      105.13      2.91 o 
  -8   5   7      303.41      278.68      5.90 o 
  -7   5   7       12.78       16.04      0.90 o 
  -6   5   7       90.48       88.47      2.16 o 
  -5   5   7      155.96      179.14      2.81 o 
  -4   5   7        9.24        9.43      0.42 o 
  -3   5   7      147.95      163.05      2.24 o 
  -2   5   7      278.20      285.55      3.58 o 
  -1   5   7      101.12       95.54      1.84 o 
   0   5   7      136.15      130.79      2.27 o 
   1   5   7        9.66       13.72      0.72 o 
   2   5   7        0.75        0.89      0.46 o 
   3   5   7      107.17      102.80      2.58 o 
   4   5   7        1.52        1.91      0.73 o 
   5   5   7       98.01      101.86      3.31 o 
   6   5   7        9.47       12.09      1.91 o 
 -12   6   7       52.28       53.96      9.40 o 
 -11   6   7        5.68        5.56      1.43 o 
 -10   6   7        0.13        0.05      0.76 o 
  -9   6   7       19.38       18.25      1.42 o 
  -8   6   7      462.20      447.82      8.88 o 
  -7   6   7        2.44        4.61      0.66 o 
  -6   6   7      810.57      820.97     15.20 o 
  -5   6   7        0.07        1.64      0.42 o 
  -4   6   7     1217.02     1213.01     13.68 o 
  -3   6   7       58.51       69.98      1.23 o 
  -2   6   7      231.42      245.35      3.07 o 
  -1   6   7       80.48       83.53      1.50 o 
   0   6   7       14.37       13.01      0.71 o 
   1   6   7        0.02       -0.11      0.38 o 
   2   6   7       73.65       84.42      2.22 o 
   3   6   7        0.82        0.37      0.62 o 
   4   6   7        0.00        0.54      0.66 o 
   5   6   7        0.87        1.41      0.73 o 
   6   6   7       26.00       27.55      1.80 o 
 -11   7   7       52.20       56.16      3.44 o 
 -10   7   7       10.97        8.70      1.40 o 
  -9   7   7       39.64       38.91      2.01 o 
  -8   7   7       77.93       72.90      2.73 o 
  -7   7   7       10.30        7.58      0.80 o 
  -6   7   7       14.02       11.07      0.83 o 
  -5   7   7       26.06       31.19      1.09 o 
  -4   7   7        8.04       12.30      0.54 o 
  -3   7   7      115.49      113.40      1.99 o 
  -2   7   7       20.95       21.47      0.65 o 
  -1   7   7       85.04       92.90      1.73 o 
   0   7   7       51.12       52.92      1.48 o 
   1   7   7        6.35        4.88      0.63 o 
   2   7   7      169.25      170.62      3.90 o 
   3   7   7        8.80        9.75      0.99 o 
   4   7   7      161.19      156.06      3.81 o 
   5   7   7        6.22        9.06      1.12 o 
 -11   8   7       35.76       36.34      3.62 o 
 -10   8   7       17.12       17.27      1.59 o 
  -9   8   7        2.40        2.67      0.87 o 
  -8   8   7       17.34       13.98      1.24 o 
  -7   8   7      187.37      188.21      5.13 o 
  -6   8   7       26.30       22.19      1.15 o 
  -5   8   7      568.43      584.65      8.52 o 
  -4   8   7       29.91       26.12      0.90 o 
  -3   8   7      329.36      349.26      4.63 o 
  -2   8   7       30.26       31.06      0.84 o 
  -1   8   7       15.37       16.38      0.70 o 
   0   8   7       60.11       56.60      1.37 o 
   1   8   7       21.28       25.05      1.15 o 
   2   8   7       75.44       71.03      2.19 o 
   3   8   7       80.93       84.19      2.50 o 
   4   8   7        8.23        9.34      1.01 o 
   5   8   7       38.22       42.40      2.14 o 
 -10   9   7       10.09       11.47      1.89 o 
  -9   9   7       14.08       13.07      1.34 o 
  -8   9   7        5.89        5.22      0.95 o 
  -7   9   7       10.95        9.69      1.09 o 
  -6   9   7       27.50       22.42      1.62 o 
  -5   9   7       66.60       66.39      1.83 o 
  -4   9   7        2.12        1.83      0.42 o 
  -3   9   7       23.80       25.52      1.03 o 
  -2   9   7       68.76       67.24      1.64 o 
  -1   9   7       85.80       93.62      1.85 o 
   0   9   7       76.93       70.80      1.78 o 
   1   9   7       47.48       43.68      1.64 o 
   2   9   7       14.16       12.22      1.35 o 
   3   9   7       97.42       98.58      2.81 o 
   4   9   7       17.48       20.02      1.77 o 
  -9  10   7        1.78        2.19      1.00 o 
  -8  10   7        4.28        3.41      0.96 o 
  -7  10   7        6.78        5.05      0.92 o 
  -6  10   7       91.74       87.41      2.98 o 
  -5  10   7        1.25        1.15      0.49 o 
  -4  10   7      241.46      239.51      4.72 o 
  -3  10   7        0.75        0.16      0.43 o 
  -2  10   7       80.70       83.12      2.27 o 
  -1  10   7       19.24       17.17      0.85 o 
   0  10   7       91.78       97.86      2.34 o 
   1  10   7       21.83       20.40      1.07 o 
   2  10   7       99.79      103.28      3.01 o 
   3  10   7        0.01        0.00      0.59 o 
  -8  11   7        6.99        5.77      1.58 o 
  -7  11   7       42.53       38.80      2.13 o 
  -6  11   7       35.37       36.57      1.91 o 
  -5  11   7        9.45        7.56      0.91 o 
  -4  11   7        9.77       12.15      1.05 o 
  -3  11   7        1.04        1.00      0.51 o 
  -2  11   7       14.50       16.83      0.80 o 
  -1  11   7       23.74       22.01      1.37 o 
   0  11   7       30.61       32.10      1.42 o 
   1  11   7       15.65       17.76      1.04 o 
   2  11   7        3.01        1.32      0.66 o 
  -7  12   7       22.48       23.97      2.62 o 
  -6  12   7        0.74        2.10      0.93 o 
  -5  12   7      106.86      112.29     15.10 o 
  -4  12   7       20.29       20.21      1.37 o 
  -3  12   7      102.51      101.56      3.18 o 
  -2  12   7        0.18        0.17      0.39 o 
  -1  12   7       60.23       62.15      1.79 o 
   0  12   7        7.61        8.67      0.79 o 
   1  12   7       28.50       31.34      1.33 o 
  -4  13   7        3.11        3.25      1.20 o 
  -3  13   7        2.04        2.03      0.81 o 
  -2  13   7        0.40        0.18      0.40 o 
 -12   0   8        0.01       -0.27      0.89 o 
 -10   0   8       48.47       55.26      3.34 o 
  -8   0   8      163.04      169.46      4.52 o 
  -6   0   8       18.60       23.01      1.32 o 
  -4   0   8     1875.47     1904.80     39.48 o 
  -2   0   8     2594.77     2595.57     41.86 o 
   0   0   8     1069.60     1018.42     17.25 o 
   2   0   8      858.40      830.59     16.35 o 
   4   0   8      113.36      115.47      5.31 o 
   6   0   8        1.23        1.08      1.63 o 
 -13   1   8        0.87       -0.82      0.82 o 
 -12   1   8        9.45        8.28      1.10 o 
 -11   1   8      101.53       99.65      3.02 o 
 -10   1   8      435.62      427.40     13.73 o 
  -9   1   8      542.30      542.26     10.63 o 
  -8   1   8       75.21       82.93      2.15 o 
  -7   1   8      393.47      362.51      5.98 o 
  -6   1   8        0.58        1.01      0.35 o 
  -5   1   8      163.12      158.29      3.06 o 
  -4   1   8      168.68      142.50      2.88 o 
  -3   1   8      156.35      182.04      2.57 o 
  -2   1   8      157.89      147.23      2.25 o 
  -1   1   8      133.24      146.49      2.30 o 
   0   1   8      126.63      130.17      2.27 o 
   1   1   8       30.86       25.59      0.98 o 
   2   1   8       99.86      108.90      2.28 o 
   3   1   8      507.84      491.00      7.42 o 
   4   1   8      332.36      336.28      6.89 o 
   5   1   8      285.24      274.90      8.85 o 
   6   1   8       18.12       18.34      1.87 o 
 -13   2   8        7.73       10.10      1.49 o 
 -12   2   8        0.13       -0.08      0.82 o 
 -11   2   8        2.71        1.70      0.79 o 
 -10   2   8       10.08        9.40      0.95 o 
  -9   2   8      179.01      188.77      4.40 o 
  -8   2   8       56.24       58.83      1.75 o 
  -7   2   8      287.02      288.03      4.91 o 
  -6   2   8      114.02      131.13      2.65 o 
  -5   2   8      399.21      393.79      6.46 o 
  -4   2   8        7.15       13.04      0.88 o 
  -3   2   8     1458.64     1435.72     15.92 o 
  -2   2   8      131.20      117.31      1.89 o 
  -1   2   8      882.38      869.16     10.45 o 
   0   2   8      433.05      411.30      5.69 o 
   1   2   8     1275.55     1234.31     15.52 o 
   2   2   8        0.54        0.67      0.41 o 
   3   2   8      401.45      376.64      6.36 o 
   4   2   8        0.82        0.89      0.74 o 
   5   2   8       19.06       20.04      1.57 o 
   6   2   8        0.26       -0.22      0.78 o 
 -12   3   8       61.44       64.37      2.84 o 
 -11   3   8       94.40       87.03      3.68 o 
 -10   3   8       39.44       39.59      1.74 o 
  -9   3   8       72.01       75.77      2.10 o 
  -8   3   8      313.27      288.39      5.49 o 
  -7   3   8       42.06       40.82      1.42 o 
  -6   3   8      160.32      164.74      3.13 o 
  -5   3   8       82.52       84.13      1.96 o 
  -4   3   8        5.42        3.97      0.50 o 
  -3   3   8       66.21       71.75      1.39 o 
  -2   3   8      366.95      339.85      4.47 o 
  -1   3   8        2.55        1.04      0.33 o 
   0   3   8       57.52       56.44      1.79 o 
   1   3   8       11.20        9.08      0.64 o 
   2   3   8      236.68      222.92      3.70 o 
   3   3   8       39.04       45.05      1.54 o 
   4   3   8      102.37       92.63      3.10 o 
   5   3   8       22.23       23.65      1.65 o 
   6   3   8       74.79       67.94      3.28 o 
 -12   4   8        1.86        2.63      1.72 o 
 -11   4   8       13.08       14.40      1.65 o 
 -10   4   8       52.84       54.87      3.00 o 
  -9   4   8       83.41       83.73      2.26 o 
  -8   4   8      431.04      421.84      7.59 o 
  -7   4   8       44.35       39.39      1.38 o 
  -6   4   8     1055.61     1029.41     15.49 o 
  -5   4   8      252.59      235.92      4.22 o 
  -4   4   8       95.69       87.21      2.82 o 
  -3   4   8        3.88        5.90      0.44 o 
  -2   4   8       56.09       59.46      1.23 o 
  -1   4   8      634.73      599.53      8.33 o 
   0   4   8      616.27      614.77      9.24 o 
   1   4   8      227.24      202.73      3.47 o 
   2   4   8      311.27      317.71      5.04 o 
   3   4   8       50.89       49.49      2.10 o 
   4   4   8       78.96       79.85      2.87 o 
   5   4   8        0.49        0.49      0.75 o 
   6   4   8        0.95        0.83      1.03 o 
 -12   5   8       55.97       61.25      5.79 o 
 -11   5   8       66.54       68.36      4.43 o 
 -10   5   8       73.62       78.62      4.70 o 
  -9   5   8       15.49       13.00      1.05 o 
  -8   5   8       51.83       52.56      2.80 o 
  -7   5   8       27.97       26.24      1.40 o 
  -6   5   8       62.51       57.29      1.71 o 
  -5   5   8       19.17       19.43      0.98 o 
  -4   5   8      205.62      184.04      3.39 o 
  -3   5   8        0.15       -0.24      0.24 o 
  -2   5   8      100.41       93.79      1.68 o 
  -1   5   8        6.72        6.10      0.53 o 
   0   5   8       67.40       65.50      1.58 o 
   1   5   8       42.78       42.42      1.33 o 
   2   5   8       25.66       29.67      1.31 o 
   3   5   8       12.08       11.43      1.13 o 
   4   5   8       28.32       29.23      1.74 o 
   5   5   8       15.05       12.78      1.33 o 
 -11   6   8       68.13       65.57      5.97 o 
 -10   6   8        2.42        3.39      1.03 o 
  -9   6   8      133.60      137.22      3.59 o 
  -8   6   8       55.37       51.84      1.91 o 
  -7   6   8      475.32      442.72      8.79 o 
  -6   6   8       62.29       55.57      1.80 o 
  -5   6   8      288.45      297.97      6.22 o 
  -4   6   8       39.94       35.36      1.03 o 
  -3   6   8      146.95      139.77      3.51 o 
  -2   6   8        1.65        1.12      0.39 o 
  -1   6   8       80.74       84.12      1.78 o 
   0   6   8        9.12       10.01      0.74 o 
   1   6   8       67.59       68.99      1.95 o 
   2   6   8       85.61       76.67      3.24 o 
   3   6   8       41.85       47.05      2.10 o 
   4   6   8        0.54        0.29      0.65 o 
   5   6   8       17.48       17.99      1.72 o 
 -11   7   8       33.40       38.43      3.25 o 
 -10   7   8       47.02       47.10      2.40 o 
  -9   7   8       43.80       44.04      2.15 o 
  -8   7   8        2.04        2.64      0.66 o 
  -7   7   8       35.71       37.76      1.55 o 
  -6   7   8       18.10       20.41      1.11 o 
  -5   7   8       49.55       40.34      1.46 o 
  -4   7   8       64.66       65.85      1.59 o 
  -3   7   8        6.35        8.89      0.47 o 
  -2   7   8        2.67        1.84      0.36 o 
  -1   7   8       92.08       94.62      2.11 o 
   0   7   8        0.01        0.79      0.52 o 
   1   7   8       21.50       19.76      1.15 o 
   2   7   8        4.74        4.90      0.85 o 
   3   7   8       60.42       59.60      2.41 o 
   4   7   8       20.23       23.10      1.45 o 
 -10   8   8       29.77       28.64      1.94 o 
  -9   8   8       50.50       45.12      3.43 o 
  -8   8   8       92.64       90.55      3.21 o 
  -7   8   8       20.47       20.49      2.23 o 
  -6   8   8       56.84       60.13      1.95 o 
  -5   8   8        6.01       10.37      0.72 o 
  -4   8   8       12.74       14.56      0.83 o 
  -3   8   8        4.95        4.20      0.51 o 
  -2   8   8        2.13        2.67      0.44 o 
  -1   8   8      108.37      118.29      2.45 o 
   0   8   8       74.30       80.22      3.10 o 
   1   8   8       17.62       15.56      1.19 o 
   2   8   8      174.21      178.54      4.17 o 
   3   8   8        0.13       -0.43      0.62 o 
   4   8   8       32.36       32.66      1.86 o 
 -10   9   8        7.69        8.03      1.30 o 
  -9   9   8        8.15        8.73      1.22 o 
  -8   9   8       24.05       26.24      1.64 o 
  -7   9   8       28.75       25.34      1.55 o 
  -6   9   8       97.14      104.00      6.23 o 
  -5   9   8        6.39        6.57      1.09 o 
  -4   9   8       40.90       44.95      1.43 o 
  -3   9   8       18.63       18.05      0.95 o 
  -2   9   8       70.20       76.85      2.03 o 
  -1   9   8        1.70        0.81      0.45 o 
   0   9   8       13.84       13.28      0.98 o 
   1   9   8       15.96       11.86      1.00 o 
   2   9   8       23.77       21.98      1.33 o 
   3   9   8        5.56        7.41      0.95 o 
  -9  10   8       13.03       12.04      1.39 o 
  -8  10   8        9.94       10.60      1.25 o 
  -7  10   8       39.36       44.07      4.68 o 
  -6  10   8        0.01        0.21      0.61 o 
  -5  10   8       20.46       24.77      2.13 o 
  -4  10   8        8.06       10.47      0.89 o 
  -3  10   8       40.30       43.07      1.49 o 
  -2  10   8       14.26       16.54      1.09 o 
  -1  10   8       65.69       74.79      2.54 o 
   0  10   8       21.06       17.74      1.02 o 
   1  10   8      187.02      203.12      7.96 o 
   2  10   8        5.49        6.56      1.13 o 
  -7  11   8       35.91       41.38      2.08 o 
  -6  11   8        0.02        0.23      0.72 o 
  -5  11   8      171.78      169.59      9.58 o 
  -4  11   8       44.21       46.38      3.39 o 
  -3  11   8       39.77       43.19      2.64 o 
  -2  11   8        2.29        1.20      0.62 o 
  -1  11   8        0.65        0.07      0.46 o 
   0  11   8       11.08       12.24      0.90 o 
   1  11   8        3.23        2.57      0.73 o 
  -5  12   8        1.61        1.27      1.81 o 
  -4  12   8       23.07       24.91      1.75 o 
  -3  12   8       11.22       10.06      1.09 o 
  -2  12   8       51.32       51.89      1.93 o 
  -1  12   8        5.06        3.43      0.62 o 
 -11   0   9        0.59        0.88      0.87 o 
  -9   0   9      186.50      183.65      8.59 o 
  -7   0   9      365.56      358.38     16.71 o 
  -5   0   9        3.10        7.92      1.70 o 
  -3   0   9     1074.19     1037.15     22.46 o 
  -1   0   9     1444.45     1332.05     24.51 o 
   1   0   9      180.07      186.15      4.27 o 
   3   0   9       60.31       60.77      2.94 o 
   5   0   9       25.49       29.23      2.78 o 
 -12   1   9       27.91       31.61      1.76 o 
 -11   1   9      128.83      129.31      5.27 o 
 -10   1   9       92.71       87.21      3.13 o 
  -9   1   9       13.64       13.08      0.96 o 
  -8   1   9      361.14      332.77      6.22 o 
  -7   1   9      378.87      358.66      6.01 o 
  -6   1   9      599.57      534.58      8.55 o 
  -5   1   9       69.05       60.84      1.69 o 
  -4   1   9      398.34      340.67      5.89 o 
  -3   1   9      315.81      286.35      7.74 o 
  -2   1   9       86.43       81.10      1.79 o 
  -1   1   9       21.87       18.75      0.83 o 
   0   1   9       30.35       30.08      0.99 o 
   1   1   9      114.48      115.53      2.27 o 
   2   1   9      154.65      148.78      2.78 o 
   3   1   9        3.57        3.33      0.73 o 
   4   1   9      111.75      113.22      3.34 o 
   5   1   9       33.72       37.70      2.10 o 
 -12   2   9       14.75       14.01      1.24 o 
 -11   2   9       56.75       59.21      2.23 o 
 -10   2   9        1.39        0.83      0.61 o 
  -9   2   9        1.97        1.95      0.58 o 
  -8   2   9      177.71      161.96      3.53 o 
  -7   2   9       55.86       57.44      1.61 o 
  -6   2   9        7.27       10.53      0.74 o 
  -5   2   9       54.87       60.27      1.70 o 
  -4   2   9      338.12      334.69      5.84 o 
  -3   2   9        6.32        2.21      0.56 o 
  -2   2   9      820.00      772.40     10.39 o 
  -1   2   9      118.02      120.20      2.47 o 
   0   2   9      416.04      406.16      5.74 o 
   1   2   9      149.73      141.69      2.98 o 
   2   2   9       37.15       39.37      1.28 o 
   3   2   9       12.08       12.54      1.02 o 
   4   2   9       52.37       52.82      2.14 o 
   5   2   9       15.25       11.96      1.41 o 
 -12   3   9      129.30      136.20      7.64 o 
 -11   3   9       23.50       24.42      1.47 o 
 -10   3   9       71.08       70.90      3.26 o 
  -9   3   9      123.37      121.15      2.92 o 
  -8   3   9        9.80       11.76      0.83 o 
  -7   3   9       86.47       76.41      2.10 o 
  -6   3   9        5.32        9.35      0.70 o 
  -5   3   9      720.57      641.46     10.14 o 
  -4   3   9       53.30       52.84      1.60 o 
  -3   3   9      325.90      309.77      6.71 o 
  -2   3   9       91.16       84.60      1.81 o 
  -1   3   9       30.18       31.17      1.02 o 
   0   3   9        0.00        0.74      0.42 o 
   1   3   9       32.94       30.40      1.14 o 
   2   3   9        1.09        1.86      0.51 o 
   3   3   9      132.65      128.14      3.80 o 
   4   3   9        1.82        1.66      0.85 o 
   5   3   9        1.84        2.02      0.93 o 
 -12   4   9       20.79       20.06      2.26 o 
 -11   4   9        6.99        4.27      1.01 o 
 -10   4   9      109.96      105.58      3.48 o 
  -9   4   9        9.31       13.40      0.94 o 
  -8   4   9       11.48       14.42      0.91 o 
  -7   4   9        7.63       11.22      0.82 o 
  -6   4   9       41.14       43.72      1.39 o 
  -5   4   9      110.03      128.29      2.75 o 
  -4   4   9        3.39        0.63      0.48 o 
  -3   4   9      110.84      108.83      2.57 o 
  -2   4   9       25.83       23.07      0.92 o 
  -1   4   9       42.67       54.62      1.51 o 
   0   4   9       60.83       58.38      1.61 o 
   1   4   9       83.29       81.15      1.92 o 
   2   4   9       42.61       42.24      1.72 o 
   3   4   9       13.48       16.65      1.37 o 
   4   4   9       44.98       42.22      2.12 o 
 -12   5   9       45.13       46.22      3.13 o 
 -11   5   9       65.38       67.97      3.57 o 
 -10   5   9       57.86       57.79      2.12 o 
  -9   5   9       93.04       98.71      3.34 o 
  -8   5   9        7.72        7.23      0.75 o 
  -7   5   9       30.57       35.39      1.39 o 
  -6   5   9       82.81       76.45      3.00 o 
  -5   5   9        1.73        2.14      0.49 o 
  -4   5   9      208.78      204.15      4.29 o 
  -3   5   9        2.69        0.98      0.62 o 
  -2   5   9       60.59       68.10      1.69 o 
  -1   5   9        2.23        1.49      0.46 o 
   0   5   9        0.15       -0.04      0.43 o 
   1   5   9        0.88        0.91      0.55 o 
   2   5   9       19.56       17.37      1.34 o 
   3   5   9        0.15        0.28      0.69 o 
   4   5   9        2.57        2.32      0.90 o 
 -11   6   9        4.43        4.57      1.30 o 
 -10   6   9        0.81        1.23      0.77 o 
  -9   6   9       10.14        8.50      0.92 o 
  -8   6   9       95.87       94.67      2.75 o 
  -7   6   9        0.02        0.84      0.52 o 
  -6   6   9        5.91        4.87      0.66 o 
  -5   6   9       49.51       49.20      1.75 o 
  -4   6   9        7.23        7.51      0.77 o 
  -3   6   9       67.87       70.86      2.30 o 
  -2   6   9       16.02       19.52      0.94 o 
  -1   6   9        7.43       11.37      0.85 o 
   0   6   9       44.13       44.89      1.70 o 
   1   6   9        4.38        4.97      0.82 o 
   2   6   9       60.76       58.45      2.34 o 
   3   6   9        0.40        1.41      0.78 o 
   4   6   9        1.05       -0.24      0.77 o 
 -11   7   9       39.96       39.25      2.80 o 
 -10   7   9       32.63       32.07      2.01 o 
  -9   7   9       31.29       33.15      3.85 o 
  -8   7   9       72.69       77.08      2.48 o 
  -7   7   9        1.40        0.79      0.68 o 
  -6   7   9       89.54       95.58      2.65 o 
  -5   7   9       29.14       29.20      1.36 o 
  -4   7   9        8.70        7.86      0.76 o 
  -3   7   9        0.06        0.73      0.49 o 
  -2   7   9        0.07       -0.25      0.39 o 
  -1   7   9       15.89       16.29      1.28 o 
   0   7   9        0.12       -0.30      0.58 o 
   1   7   9        7.71        6.19      0.95 o 
   2   7   9       11.63       15.22      1.32 o 
   3   7   9       12.41       16.96      1.44 o 
 -10   8   9       20.62       23.18      1.75 o 
  -9   8   9       11.18       11.67      1.29 o 
  -8   8   9        2.10        2.36      0.81 o 
  -7   8   9       14.84       15.28      1.08 o 
  -6   8   9       47.42       50.18      2.09 o 
  -5   8   9       13.00       12.77      0.85 o 
  -4   8   9      185.30      184.15      4.33 o 
  -3   8   9       85.33       87.40      2.52 o 
  -2   8   9       61.77       68.19      2.06 o 
  -1   8   9      182.70      180.35      4.49 o 
   0   8   9       21.00       22.03      1.36 o 
   1   8   9       70.95       73.33      2.64 o 
   2   8   9       22.10       25.73      1.66 o 
  -9   9   9       39.32       44.35      2.42 o 
  -8   9   9        3.79        5.14      0.96 o 
  -7   9   9       64.79       68.59      3.22 o 
  -6   9   9       11.46       14.10      1.25 o 
  -5   9   9      235.45      241.76      7.72 o 
  -4   9   9       19.01       21.08      1.68 o 
  -3   9   9       49.88       54.75      2.18 o 
  -2   9   9        0.26        0.12      0.40 o 
  -1   9   9        6.81        6.17      0.79 o 
   0   9   9        0.00        3.28      0.93 o 
   1   9   9       13.65       14.44      1.10 o 
   2   9   9       21.61       23.39      1.42 o 
  -8  10   9        1.11        0.80      0.81 o 
  -7  10   9        0.98        0.63      0.69 o 
  -6  10   9       20.23       21.77      2.21 o 
  -5  10   9       48.15       45.20      4.70 o 
  -4  10   9      126.89      130.07      6.24 o 
  -3  10   9       36.18       34.81      2.11 o 
  -2  10   9      190.42      204.14      5.12 o 
  -1  10   9       14.59       15.06      1.03 o 
   0  10   9      100.13      110.92      5.23 o 
  -5  11   9       45.86       41.40      4.70 o 
  -4  11   9       73.39       69.79      5.97 o 
  -3  11   9       58.71       53.52      2.85 o 
  -2  11   9        1.05        0.23      0.66 o 
  -1  11   9        3.66        4.72      0.75 o 
 -12   0  10       16.70       22.88      2.11 o 
 -10   0  10        0.39        1.08      0.87 o 
  -8   0  10        8.55        5.67      0.90 o 
  -6   0  10       15.98       13.04      1.50 o 
  -4   0  10      685.49      604.20     13.88 o 
  -2   0  10      348.02      369.68      9.36 o 
   0   0  10      251.15      239.69      8.17 o 
   2   0  10      268.41      265.62      7.23 o 
   4   0  10      166.35      177.75      5.98 o 
 -12   1  10       21.04       21.23      1.51 o 
 -11   1  10        3.67        3.70      0.81 o 
 -10   1  10      162.08      163.94      4.36 o 
  -9   1  10       20.88       18.43      1.44 o 
  -8   1  10       13.16       12.88      0.87 o 
  -7   1  10      147.30      128.31      2.79 o 
  -6   1  10      113.07      102.70      2.43 o 
  -5   1  10      237.38      208.12      4.08 o 
  -4   1  10      267.37      260.43      7.92 o 
  -3   1  10       49.74       50.24      1.73 o 
  -2   1  10       13.46       16.54      1.08 o 
  -1   1  10        2.06        2.13      0.53 o 
   0   1  10       65.90       62.86      1.73 o 
   1   1  10        1.69        1.67      0.55 o 
   2   1  10        3.57        1.97      0.65 o 
   3   1  10        0.00        0.08      0.63 o 
   4   1  10        6.37        6.61      1.16 o 
 -12   2  10        5.76        4.66      0.95 o 
 -11   2  10        3.11        3.79      0.83 o 
 -10   2  10        1.91        2.93      0.74 o 
  -9   2  10        0.21        0.13      0.42 o 
  -8   2  10       17.87       16.14      1.14 o 
  -7   2  10        3.72        4.86      0.59 o 
  -6   2  10       21.99       18.01      0.98 o 
  -5   2  10      182.14      156.37      3.30 o 
  -4   2  10       14.88       13.34      0.92 o 
  -3   2  10      461.53      449.47      7.69 o 
  -2   2  10       86.00       81.89      2.31 o 
  -1   2  10       56.04       58.85      1.58 o 
   0   2  10       93.51       96.36      2.20 o 
   1   2  10      106.33      103.71      3.13 o 
   2   2  10        2.32        2.37      0.67 o 
   3   2  10      206.00      201.76      7.92 o 
   4   2  10       11.33        9.61      1.31 o 
 -12   3  10        8.47        8.17      1.28 o 
 -11   3  10      191.21      198.56      4.94 o 
 -10   3  10        1.36        1.91      0.66 o 
  -9   3  10      142.02      147.87      3.87 o 
  -8   3  10      160.85      146.38      3.36 o 
  -7   3  10       19.13       18.71      0.95 o 
  -6   3  10      169.79      150.20      3.14 o 
  -5   3  10       67.38       72.62      1.99 o 
  -4   3  10      128.49      130.18      2.95 o 
  -3   3  10      115.73      144.10      4.47 o 
  -2   3  10      153.86      147.26      3.67 o 
  -1   3  10      133.00      128.46      2.65 o 
   0   3  10        8.36        8.13      0.73 o 
   1   3  10       35.13       31.84      1.45 o 
   2   3  10        0.57        0.70      0.59 o 
   3   3  10        3.80        4.56      1.01 o 
 -11   4  10       47.84       47.08      2.36 o 
 -10   4  10        9.54        9.65      1.21 o 
  -9   4  10        0.24        0.23      0.50 o 
  -8   4  10        0.05        1.40      0.52 o 
  -7   4  10       11.26       11.02      0.98 o 
  -6   4  10       84.31       76.62      2.04 o 
  -5   4  10       25.87       25.35      1.14 o 
  -4   4  10       48.07       48.07      1.63 o 
  -3   4  10        1.08        2.29      0.61 o 
  -2   4  10       39.52       36.52      1.51 o 
  -1   4  10       72.31       65.66      1.80 o 
   0   4  10       16.06       13.65      0.98 o 
   1   4  10        0.21        0.31      0.61 o 
   2   4  10      108.05      108.14      5.51 o 
   3   4  10       16.19       15.35      1.46 o 
 -11   5  10        9.02        8.56      1.21 o 
 -10   5  10      102.19      106.06      3.36 o 
  -9   5  10       41.70       41.51      1.82 o 
  -8   5  10      150.85      151.40      3.87 o 
  -7   5  10      109.19      105.98      2.69 o 
  -6   5  10       19.30       19.69      1.09 o 
  -5   5  10       38.71       43.21      1.63 o 
  -4   5  10       25.72       28.80      1.34 o 
  -3   5  10       68.13       72.66      2.26 o 
  -2   5  10       41.08       44.68      2.46 o 
  -1   5  10       46.70       47.39      1.63 o 
   0   5  10       48.20       48.17      2.04 o 
   1   5  10       35.81       39.84      2.92 o 
   2   5  10       33.26       35.87      2.11 o 
   3   5  10        8.34        8.88      1.24 o 
 -11   6  10        5.53        8.59      3.16 o 
 -10   6  10       31.45       34.46      1.77 o 
  -9   6  10        7.85        8.20      0.94 o 
  -8   6  10        0.02        0.40      0.55 o 
  -7   6  10       14.41       14.23      1.13 o 
  -6   6  10        3.96        3.27      0.65 o 
  -5   6  10       36.42       35.90      1.54 o 
  -4   6  10        4.64        3.19      0.69 o 
  -3   6  10        1.68        0.93      0.65 o 
  -2   6  10        0.23       -0.02      0.59 o 
  -1   6  10       72.40       65.86      2.16 o 
   0   6  10        0.13        0.23      0.61 o 
   1   6  10      116.64      123.00      3.67 o 
   2   6  10        0.28       -0.27      0.71 o 
 -10   7  10        2.25        2.00      0.90 o 
  -9   7  10      108.13      111.13      3.28 o 
  -8   7  10       28.65       25.87      1.43 o 
  -7   7  10      194.25      178.71      4.39 o 
  -6   7  10      138.58      127.54      3.41 o 
  -5   7  10       37.35       40.51      1.62 o 
  -4   7  10        3.27        2.79      0.64 o 
  -3   7  10       32.13       33.98      1.65 o 
  -2   7  10        6.23        5.02      1.05 o 
  -1   7  10       23.65       20.71      1.68 o 
   0   7  10       37.16       40.91      1.93 o 
   1   7  10       17.17       19.23      1.47 o 
   2   7  10      104.90      115.19      3.68 o 
  -9   8  10       24.87       23.13      2.00 o 
  -8   8  10        0.21        0.47      0.87 o 
  -7   8  10        0.64        0.76      0.56 o 
  -6   8  10        5.85        5.00      0.70 o 
  -5   8  10       12.04       13.51      0.96 o 
  -4   8  10       16.58       16.38      1.07 o 
  -3   8  10        3.29        4.15      0.94 o 
  -2   8  10       27.64       31.09      2.94 o 
  -1   8  10        0.03        0.36      0.73 o 
   0   8  10       62.13       61.47      2.40 o 
   1   8  10        0.81        1.02      0.79 o 
  -8   9  10       76.40       80.81      3.10 o 
  -7   9  10       74.67       84.76      8.98 o 
  -6   9  10      106.36      117.07      4.10 o 
  -5   9  10      142.58      125.98      4.33 o 
  -4   9  10        3.57        5.33      1.20 o 
  -3   9  10        8.45        9.19      1.04 o 
  -2   9  10       20.05       23.66      1.48 o 
  -1   9  10        4.72        5.48      0.91 o 
   0   9  10        0.04        0.56      0.63 o 
  -6  10  10        2.94        0.36      1.63 o 
  -5  10  10       14.36       16.40      2.30 o 
  -4  10  10        0.00        0.56      1.34 o 
  -3  10  10       49.74       52.03      3.97 o 
  -2  10  10        0.99        0.94      0.67 o 
 -11   0  11      126.37      105.32      4.88 o 
  -9   0  11      185.79      174.49      6.14 o 
  -7   0  11       28.04       26.66      1.81 o 
  -5   0  11        0.26        1.30      0.74 o 
  -3   0  11        1.59        1.85      0.85 o 
  -1   0  11        8.44        9.14      1.36 o 
   1   0  11       11.60       10.68      1.26 o 
 -11   1  11       26.61       24.83      1.70 o 
 -10   1  11        6.03        8.19      0.93 o 
  -9   1  11        0.78        1.40      0.64 o 
  -8   1  11        1.41        1.73      0.56 o 
  -7   1  11       33.88       31.68      1.30 o 
  -6   1  11       63.47       68.81      1.98 o 
  -5   1  11       94.30      100.50      2.61 o 
  -4   1  11       91.79       90.19      3.35 o 
  -3   1  11       73.76       61.10      2.03 o 
  -2   1  11       14.81       15.16      1.08 o 
  -1   1  11       33.00       31.98      1.56 o 
   0   1  11        1.20        1.33      0.60 o 
   1   1  11        0.86        0.54      0.54 o 
   2   1  11        6.46        5.95      0.82 o 
 -11   2  11       10.34       10.54      1.12 o 
 -10   2  11       98.34      100.45      4.51 o 
  -9   2  11        1.50        1.97      0.60 o 
  -8   2  11      214.66      212.76      5.93 o 
  -7   2  11       10.82       12.55      0.89 o 
  -6   2  11       21.36       20.40      1.10 o 
  -5   2  11        0.37       -0.09      0.48 o 
  -4   2  11        0.78        0.12      0.50 o 
  -3   2  11       61.07       58.28      1.95 o 
  -2   2  11        5.10        4.26      1.29 o 
  -1   2  11       10.80        9.55      0.97 o 
   0   2  11        9.71        9.63      0.89 o 
   1   2  11        4.58        4.83      0.73 o 
   2   2  11       25.86       29.58      1.47 o 
 -11   3  11        4.47        4.54      0.88 o 
 -10   3  11       63.72       67.04      2.41 o 
  -9   3  11       23.59       20.34      1.19 o 
  -8   3  11       51.67       53.15      1.85 o 
  -7   3  11       41.68       39.43      1.46 o 
  -6   3  11       52.87       56.24      1.76 o 
  -5   3  11        8.62        6.62      0.73 o 
  -4   3  11      139.25      125.37      3.53 o 
  -3   3  11       10.90       10.64      0.95 o 
  -2   3  11      134.13      125.79      3.15 o 
  -1   3  11       15.76       12.26      1.06 o 
   0   3  11       42.70       41.68      1.62 o 
   1   3  11       11.12       11.09      0.96 o 
   2   3  11        2.95        3.83      1.02 o 
 -11   4  11       37.27       38.89      2.16 o 
 -10   4  11       12.07       10.76      1.85 o 
  -9   4  11       87.55       88.72      3.85 o 
  -8   4  11        1.17        1.84      0.60 o 
  -7   4  11       85.48       92.93      4.34 o 
  -6   4  11       46.77       43.62      2.27 o 
  -5   4  11        3.88        3.65      0.64 o 
  -4   4  11       62.14       62.39      1.97 o 
  -3   4  11        0.06        1.06      0.55 o 
  -2   4  11       26.23       21.09      1.39 o 
  -1   4  11       31.68       35.61      1.82 o 
   0   4  11       59.56       61.42      2.50 o 
   1   4  11       72.04       79.23      3.21 o 
   2   4  11       13.77       16.10      1.51 o 
 -10   5  11       13.33       16.20      1.27 o 
  -9   5  11       36.71       36.51      1.74 o 
  -8   5  11       46.77       46.19      2.40 o 
  -7   5  11      131.31      142.66      3.44 o 
  -6   5  11       17.31       16.47      1.06 o 
  -5   5  11      176.00      174.11      4.94 o 
  -4   5  11        0.08       -0.16      0.56 o 
  -3   5  11      253.23      269.99      6.34 o 
  -2   5  11       29.02       25.13      1.72 o 
  -1   5  11      116.39      121.20      5.32 o 
   0   5  11       77.71       69.83      2.79 o 
   1   5  11        5.50        6.82      1.15 o 
 -10   6  11       68.47       66.80      4.31 o 
  -9   6  11        0.23        0.91      0.64 o 
  -8   6  11        1.40        2.52      0.74 o 
  -7   6  11       14.69       14.00      1.09 o 
  -6   6  11        1.45        2.32      0.66 o 
  -5   6  11       43.67       48.25      2.56 o 
  -4   6  11        1.76        2.60      0.73 o 
  -3   6  11        9.13       10.23      1.20 o 
  -2   6  11       51.87       56.73      2.35 o 
  -1   6  11       25.73       26.54      3.32 o 
   0   6  11       79.40       75.12      3.24 o 
   1   6  11       12.78       14.40      1.62 o 
  -9   7  11       39.90       42.19      2.09 o 
  -8   7  11       85.37       84.51      2.73 o 
  -7   7  11       30.76       34.42      1.62 o 
  -6   7  11      199.48      216.16      7.07 o 
  -5   7  11       79.94       86.22      4.51 o 
  -4   7  11      181.17      186.49      5.51 o 
  -3   7  11       28.75       32.78      2.36 o 
  -2   7  11       66.09       75.17      3.30 o 
  -1   7  11       33.10       34.21      3.72 o 
   0   7  11        4.84        9.17      1.99 o 
  -8   8  11        0.27        0.26      0.65 o 
  -7   8  11        5.63        5.66      0.88 o 
  -6   8  11        0.01        0.63      0.57 o 
  -5   8  11        0.11        0.39      0.58 o 
  -4   8  11        3.31        3.15      0.87 o 
  -3   8  11       39.65       42.91      2.29 o 
  -2   8  11       23.71       24.94      1.95 o 
  -1   8  11       59.56       58.88      3.68 o 
  -6   9  11       92.03       93.61      4.72 o 
  -5   9  11       80.25       80.73      4.58 o 
  -4   9  11       39.37       44.50      1.83 o 
  -3   9  11       23.56       29.22      1.86 o 
 -10   0  12      128.09      135.12      5.37 o 
  -8   0  12        1.09        1.05      0.69 o 
  -6   0  12        9.68       11.26      1.61 o 
  -4   0  12        0.29        1.53      0.93 o 
  -2   0  12       25.20       29.55      2.79 o 
   0   0  12       13.48       13.92      1.74 o 
 -11   1  12       70.32       75.62      2.69 o 
 -10   1  12       55.31       52.85      2.14 o 
  -9   1  12       98.88      108.65      3.25 o 
  -8   1  12       37.43       45.97      1.76 o 
  -7   1  12       62.25       65.21      2.01 o 
  -6   1  12       16.97       13.60      1.01 o 
  -5   1  12      115.35      116.67      2.95 o 
  -4   1  12      160.67      158.86      4.22 o 
  -3   1  12       83.50       78.10      2.42 o 
  -2   1  12       20.78       21.45      1.35 o 
  -1   1  12       27.08       26.00      1.50 o 
   0   1  12       29.87       27.98      1.62 o 
   1   1  12       24.11       22.08      1.52 o 
 -10   2  12        0.61        0.44      0.64 o 
  -9   2  12       27.94       31.87      1.67 o 
  -8   2  12        5.92        6.70      0.80 o 
  -7   2  12        0.03        0.32      0.52 o 
  -6   2  12       22.57       19.54      1.56 o 
  -5   2  12       11.53       10.18      0.94 o 
  -4   2  12        0.00        0.03      0.57 o 
  -3   2  12        0.05        0.19      0.60 o 
  -2   2  12       16.90       18.97      1.29 o 
  -1   2  12        3.50        3.34      0.83 o 
   0   2  12        6.22        6.74      1.00 o 
   1   2  12       15.64       14.64      1.32 o 
 -10   3  12       86.87       90.62      2.96 o 
  -9   3  12       13.52       14.67      1.08 o 
  -8   3  12       96.89       94.40      2.69 o 
  -7   3  12        4.82        3.58      0.67 o 
  -6   3  12       61.80       69.00      2.08 o 
  -5   3  12       72.70       65.74      2.10 o 
  -4   3  12        4.05        3.25      0.72 o 
  -3   3  12       67.14       67.88      2.23 o 
  -2   3  12       49.03       51.77      1.98 o 
  -1   3  12       57.80       55.76      2.14 o 
   0   3  12       67.55       70.21      4.04 o 
 -10   4  12       27.34       32.59      1.98 o 
  -9   4  12        3.08        5.87      0.84 o 
  -8   4  12        6.32        4.91      0.98 o 
  -7   4  12        0.04       -0.28      0.54 o 
  -6   4  12       18.40       18.04      1.11 o 
  -5   4  12        4.90        5.25      0.76 o 
  -4   4  12       14.86       13.75      1.07 o 
  -3   4  12       14.61       14.32      1.20 o 
  -2   4  12        0.25        0.02      0.71 o 
  -1   4  12        6.57        5.99      1.04 o 
   0   4  12       43.09       43.83      2.84 o 
  -9   5  12       52.81       53.59      2.20 o 
  -8   5  12        4.43        5.56      0.89 o 
  -7   5  12       68.56       63.98      2.36 o 
  -6   5  12       44.49       43.19      1.82 o 
  -5   5  12        1.23       -0.41      0.57 o 
  -4   5  12      122.45      116.59      3.60 o 
  -3   5  12       37.50       33.74      1.88 o 
  -2   5  12       79.04       82.72      3.29 o 
  -1   5  12      152.22      143.01      6.09 o 
  -8   6  12        5.11        4.93      0.86 o 
  -7   6  12       14.24       17.42      1.78 o 
  -6   6  12        1.27        3.82      0.79 o 
  -5   6  12        0.46        0.26      0.69 o 
  -4   6  12        7.57        6.56      0.98 o 
  -3   6  12       33.95       41.05      2.04 o 
  -2   6  12        9.19        9.63      1.51 o 
  -7   7  12       39.27       42.69      1.91 o 
  -6   7  12       18.71       19.35      1.36 o 
  -5   7  12       20.58       23.87      1.47 o 
  -4   7  12       21.07       20.49      1.45 o 
  -3   7  12       20.79       27.97      2.08 o 
  -9   0  13      115.48      109.51      4.73 o 
  -7   0  13      132.83      133.66      4.55 o 
  -5   0  13       15.46       13.09      1.53 o 
  -3   0  13        9.14        9.64      1.52 o 
  -1   0  13        1.82        1.49      1.14 o 
  -9   1  13       45.19       46.09      3.81 o 
  -8   1  13        4.74        2.83      0.74 o 
  -7   1  13        8.52        6.73      0.82 o 
  -6   1  13       16.34       15.22      1.12 o 
  -5   1  13       60.62       68.72      2.92 o 
  -4   1  13       35.58       38.39      1.91 o 
  -3   1  13       29.62       28.99      1.58 o 
  -2   1  13       15.60       17.81      1.35 o 
  -9   2  13        9.64       11.70      1.57 o 
  -8   2  13      100.15       97.55      3.03 o 
  -7   2  13        1.97        2.55      0.64 o 
  -6   2  13       68.04       73.97      2.59 o 
  -5   2  13        2.78        2.47      0.76 o 
  -4   2  13       39.20       41.55      2.28 o 
  -3   2  13       19.45       23.55      1.62 o 
  -2   2  13        0.13        0.13      0.69 o 
  -9   3  13       15.34       16.50      1.22 o 
  -8   3  13       26.29       27.20      1.47 o 
  -7   3  13        2.44        1.66      0.74 o 
  -6   3  13       20.51       22.71      1.32 o 
  -5   3  13       16.51       16.52      1.18 o 
  -4   3  13       81.10       81.90      2.56 o 
  -3   3  13       39.88       45.47      2.10 o 
  -2   3  13       84.46       93.92      2.96 o 
  -8   4  13        6.49        6.40      0.88 o 
  -7   4  13       76.66       73.16      2.45 o 
  -6   4  13        0.10       -0.16      0.58 o 
  -5   4  13      207.99      205.00      5.71 o 
  -4   4  13       15.97       14.22      1.30 o 
  -3   4  13       23.74       23.38      2.10 o 
  -7   5  13        4.22        6.64      0.97 o 
  -6   5  13        1.66        1.62      0.85 o 
  -5   5  13       16.90       15.95      1.41 o 
  -4   5  13       40.74       45.57      2.27 o 
                                                 
